# Supplementary material for: Demonstration of CMOS-compatible memristor-based electrochemical biosensor transducer with threshold-sensing functionality
Source: Nat Commun. 2025 Dec 3;16:10851. doi: 10.1038/s41467-025-66372-w (PMC12675689; doi:10.1038/s41467-025-66372-w)
Supplement: Supplementary file 7 — Source data [file 41467_2025_66372_MOESM7_ESM.xlsx]

## Sheet: Figure 2
Figure 2 (a)																																					Figure 2 (b)								Figure 2 (c)
		S1_10th	S1_9th	S1_8th	S1_7th	S1_6th	S1_5th	S1_4th	S1_3rd	S1_2nd	S1_1st			S2_10th	S2_9th	S2_8th	S2_7th	S2_6th	S2_5th	S2_4th	S2_3rd	S2_2nd	S2_1st			S3_10th	S3_9th	S3_8th	S3_7th	S3_6th	S3_5th	S3_4th	S3_3rd	S3_2nd	S3_1st			Device	Resistance (Ω)	Device	Resistance (Ω)	Device	Resistance (Ω)			Device	On/off ratio		Device
	Voltage (V)	Current (A)	Current (A)	Current (A)	Current (A)	Current (A)	Current (A)	Current (A)	Current (A)	Current (A)	Current (A)		Voltage (V)	Current (A)	Current (A)	Current (A)	Current (A)	Current (A)	Current (A)	Current (A)	Current (A)	Current (A)	Current (A)		Voltage (V)	Current (A)	Current (A)	Current (A)	Current (A)	Current (A)	Current (A)	Current (A)	Current (A)	Current (A)	Current (A)			S1(LRS)	127.66	S2(LRS)	142.857	S3(LRS)	151.515			S1	7.20414		S2
	0	2.18814e-07	1.9766e-07	1.8214e-07	1.04668e-06	2.15816e-07	1.96446e-07	8.39843e-07	1.02018e-06	1.15067e-06	7.8944e-07		0	1.65874e-07	1.34626e-07	1.39864e-07	5.99181e-07	1.60511e-07	1.63293e-07	1.166e-07	3.75647e-07	4.46162e-07	7.61067e-07		0	1.17263e-07	1.34277e-07	1.63383e-07	1.27509e-07	8.03869e-08	2.55811e-07	3.73216e-07	1.03802e-07	4.60587e-07	4.87293e-07				134.52		150		153.06				7.25506
	0.1	6.4144e-05	5.00724e-05	4.40214e-05	7.53397e-05	6.32205e-05	5.08696e-05	6.70686e-05	7.3433e-05	7.76749e-05	6.49933e-05		0.1	3.54182e-05	2.70341e-05	2.78361e-05	4.48388e-05	3.37513e-05	3.43966e-05	2.98587e-05	3.84626e-05	3.53462e-05	3.76358e-05		0.1	2.29395e-05	2.64047e-05	3.37496e-05	2.50274e-05	2.05401e-05	2.77481e-05	1.73174e-05	2.04821e-05	2.1279e-05	2.30799e-05				141		151		158				8.8
	0.2	0.000147756	0.000111968	0.000103569	0.000174251	0.000144097	0.000116978	0.000153221	0.000167458	0.00017808	0.000149198		0.2	7.68664e-05	6.1404e-05	6.23757e-05	0.000101879	7.47053e-05	7.4722e-05	6.81537e-05	8.99107e-05	8.09434e-05	8.89028e-05		0.2	5.10852e-05	5.74015e-05	7.16633e-05	5.51919e-05	4.65075e-05	6.30097e-05	3.93315e-05	4.51846e-05	4.64914e-05	5.20004e-05				147.78		155.44		160.43				9.88383
	0.3	0.000259176	0.000191094	0.000184312	0.000304615	0.000250247	0.000205386	0.000265096	0.000289919	0.000308156	0.000256922		0.3	0.000127768	0.000105841	0.000106998	0.000175476	0.000125678	0.000123213	0.000123328	0.000160552	0.000143399	0.000161873		0.3	8.58282e-05	9.46135e-05	0.000120296	9.18682e-05	8.1796e-05	0.000109842	7.09215e-05	7.39014e-05	8.2839e-05	9.15633e-05				158.73		158.73		164.835				12.7501
	0.4	0.000407856	0.00028736	0.000292225	0.000471917	0.000389033	0.000320444	0.000410282	0.000450352	0.000478045	0.000397474		0.4	0.000194818	0.000167325	0.00016069	0.00028005	0.000195075	0.000182819	0.000199972	0.00025567	0.000234599	0.000270273		0.4	0.000129766	0.000150117	0.000171652	0.000135753	0.000129473	0.000174248	0.000113574	0.000117687	0.000136236	0.000143357			S1(HRS)	973.533	S2(HRS)	1853.5	S3(HRS)	2493.85
	0.5	0.000629718	0.000429714	0.000444049	0.00071587	0.000577065	0.000485551	0.000598235	0.000670253	0.00071381	0.000591259		0.5	0.000273856	0.000262546	0.000239595	0.000415789	0.000301268	0.000276297	0.000315941	0.000376484	0.000359437	0.000437442		0.5	0.000188783	0.000210936	0.000228859	0.000211349	0.000200575	0.000262924	0.000175605	0.000169037	0.000208947	0.000220607				984.85		1868.55		2731.8
	0.6	0.00299	0.003	0.003	0.00107	0.003	0.003	0.000917174	0.00102	0.0011	0.000904948		0.6	0.003	0.000412083	0.000366016	0.000633393	0.003	0.003	0.000477883	0.000699382	0.000609143	0.000673924		0.6	0.000284889	0.000266702	0.000339509	0.000301926	0.000309219	0.000372305	0.000298995	0.000245754	0.000351665	0.000348161				1231		2276		3401
	0.7	0.003	0.003	0.003	0.003	0.003	0.003	0.003	0.003	0.003	0.003		0.7	0.003	0.003	0.003	0.00125	0.003	0.003	0.000762254	0.003	0.00216	0.00107		0.7	0.00042471	0.000477168	0.003	0.003	0.000510589	0.000631345	0.003	0.003	0.003	0.000594534				1460.66		2434.81		3667.66
	0.8	0.003	0.003	0.003	0.003	0.003	0.003	0.003	0.003	0.003	0.003		0.8	0.003	0.003	0.003	0.003	0.003	0.003	0.003	0.003	0.003	0.003		0.8	0.003	0.003	0.003	0.003	0.003	0.003	0.003	0.003	0.003	0.003				1627.67		2834.44		4230.03
	0.9	0.003	0.003	0.003	0.003	0.003	0.003	0.003	0.003	0.003	0.003		0.9	0.003	0.003	0.003	0.003	0.003	0.003	0.003	0.003	0.003	0.003		0.9	0.003	0.003	0.003	0.003	0.003	0.003	0.003	0.003	0.003	0.003
	1	0.003	0.003	0.003	0.003	0.003	0.003	0.003	0.003	0.003	0.003		1	0.003	0.003	0.003	0.003	0.003	0.003	0.003	0.003	0.003	0.003		1	0.003	0.003	0.003	0.003	0.003	0.003	0.003	0.003	0.003	0.003
	1	0.003	0.003	0.003	0.003	0.003	0.003	0.003	0.003	0.003	0.003		1	0.003	0.003	0.003	0.003	0.003	0.003	0.003	0.003	0.003	0.003		1	0.003	0.003	0.003	0.003	0.003	0.003	0.003	0.003	0.003	0.003
	0.9	0.003	0.003	0.003	0.003	0.003	0.003	0.003	0.003	0.003	0.003		0.9	0.003	0.003	0.003	0.003	0.003	0.003	0.003	0.003	0.003	0.003		0.9	0.003	0.003	0.003	0.003	0.003	0.003	0.003	0.003	0.003	0.003
	0.8	0.003	0.003	0.003	0.003	0.003	0.003	0.003	0.003	0.003	0.003		0.8	0.003	0.003	0.003	0.003	0.003	0.003	0.003	0.003	0.003	0.003		0.8	0.003	0.003	0.003	0.003	0.003	0.003	0.003	0.003	0.003	0.003
	0.7	0.003	0.003	0.003	0.003	0.003	0.003	0.003	0.003	0.003	0.003		0.7	0.003	0.003	0.003	0.003	0.003	0.003	0.003	0.003	0.003	0.003		0.7	0.003	0.003	0.003	0.003	0.003	0.003	0.003	0.003	0.003	0.003
	0.6	0.003	0.003	0.003	0.003	0.003	0.003	0.003	0.003	0.003	0.003		0.6	0.003	0.003	0.003	0.003	0.003	0.003	0.003	0.003	0.003	0.003		0.6	0.003	0.003	0.003	0.003	0.003	0.003	0.003	0.003	0.003	0.003
	0.5	0.003	0.003	0.003	0.003	0.003	0.003	0.003	0.003	0.003	0.003		0.5	0.003	0.003	0.003	0.003	0.003	0.003	0.003	0.003	0.003	0.003		0.5	0.003	0.003	0.003	0.003	0.003	0.003	0.003	0.003	0.003	0.003
	0.4	0.00259	0.003	0.003	0.00297	0.00256	0.00277	0.00289	0.003	0.00296	0.00292		0.4	0.00262	0.00271	0.00271	0.00265	0.00267	0.00271	0.00273	0.00291	0.00293	0.00262		0.4	0.00254	0.00261	0.0025	0.00255	0.0027	0.00248	0.00266	0.00257	0.0026	0.00256
	0.3	0.00191	0.00223	0.00235	0.00221	0.00189	0.00203	0.00212	0.00222	0.00222	0.00214		0.3	0.00193	0.002	0.00199	0.00192	0.00197	0.00199	0.00197	0.0021	0.0021	0.00189		0.3	0.00188	0.00193	0.00186	0.00189	0.00198	0.00182	0.00196	0.00188	0.00192	0.00187
	0.2	0.00126	0.00147	0.00155	0.00145	0.00124	0.00133	0.0014	0.00146	0.00146	0.0014		0.2	0.00127	0.00132	0.00131	0.00125	0.0013	0.00131	0.00129	0.00136	0.00136	0.00123		0.2	0.00124	0.00127	0.00123	0.00125	0.0013	0.0012	0.0013	0.00123	0.00126	0.00123
	0.1	0.000625138	0.000730398	0.00077179	0.000721398	0.000617425	0.000660489	0.000694209	0.000722422	0.00072209	0.000693822		0.1	0.000630729	0.000657226	0.000650384	0.000611858	0.000643458	0.000650444	0.00063566	0.000671928	0.000661963	0.00060625		0.1	0.000614923	0.000632909	0.000611755	0.000621363	0.000647535	0.0005937	0.000643103	0.000605556	0.000626619	0.000604998
	0	1.2781e-05	1.58246e-05	1.69924e-05	3.08086e-05	1.25098e-05	1.37997e-05	2.9671e-05	3.07255e-05	3.07967e-05	2.95749e-05		0	1.27515e-05	1.37417e-05	1.34892e-05	2.72592e-05	1.29761e-05	1.3501e-05	2.72483e-05	2.88471e-05	2.94485e-05	2.59188e-05		0	1.61507e-06	1.41503e-06	1.43868e-06	1.08439e-06	2.47871e-05	2.64867e-05	2.52592e-05	1.99467e-06	2.69618e-05	2.59674e-05
	-0.1	-0.000621996	-0.000731412	-0.000771459	-0.000724639	-0.000620468	-0.000665227	-0.000696982	-0.000723615	-0.000724473	-0.000696622		-0.1	-0.000628759	-0.000660786	-0.000653207	-0.000640719	-0.000639175	-0.000654551	-0.000640463	-0.00067758	-0.000692445	-0.000609002		-0.1	-0.000617215	-0.000610571	-0.000613962	-0.000623225	-0.000607646	-0.000563454	-0.000602624	-0.000608499	-0.00062992	-0.000638028
	-0.2	-0.00127	-0.00148	-0.00156	-0.00147	-0.00126	-0.00135	-0.00142	-0.00148	-0.00147	-0.00142		-0.2	-0.00129	-0.00134	-0.00133	-0.00131	-0.00132	-0.00133	-0.00131	-0.00139	-0.00142	-0.00125		-0.2	-0.00125	-0.00124	-0.00124	-0.00126	-0.00124	-0.00115	-0.00123	-0.00124	-0.00128	-0.0013
	-0.3	-0.00194	-0.00224	-0.00236	-0.00226	-0.00191	-0.00208	-0.00218	-0.00227	-0.00226	-0.00219		-0.3	-0.00198	-0.00204	-0.00203	-0.00203	-0.00201	-0.00203	-0.00203	-0.00215	-0.00221	-0.00193		-0.3	-0.0019	-0.00188	-0.00188	-0.00192	-0.00191	-0.00177	-0.00189	-0.0019	-0.00195	-0.002
	-0.4	-0.00264	-0.00304	-0.00319	-0.00308	-0.0026	-0.00282	-0.00299	-0.0031	-0.00309	-0.003		-0.4	-0.00267	-0.00277	-0.00277	-0.00282	-0.0027	-0.00278	-0.00282	-0.00303	-0.00309	-0.0027		-0.4	-0.00259	-0.00255	-0.00256	-0.00261	-0.00261	-0.00242	-0.00259	-0.00262	-0.00264	-0.00274
	-0.5	-0.0032	-0.00386	-0.00403	-0.00373	-0.00311	-0.00324	-0.00367	-0.00371	-0.00372	-0.00355		-0.5	-0.00293	-0.00348	-0.00345	-0.00377	-0.00291	-0.00346	-0.00378	-0.00403	-0.00415	-0.00354		-0.5	-0.00329	-0.00324	-0.00326	-0.00329	-0.0032	-0.00297	-0.00317	-0.00332	-0.00332	-0.00336
	-0.6	-0.003	-0.00462	-0.00471	-0.00337	-0.00263	-0.00303	-0.00328	-0.00326	-0.00322	-0.00318		-0.6	-0.00205	-0.00399	-0.00374	-0.00485	-0.00231	-0.00395	-0.00474	-0.00522	-0.00532	-0.0043		-0.6	-0.00388	-0.00381	-0.0038	-0.00379	-0.00273	-0.00253	-0.00271	-0.00337	-0.00358	-0.00286
	-0.7	-0.00278	-0.00398	-0.00334	-0.00342	-0.00267	-0.00306	-0.00339	-0.00334	-0.00338	-0.0033		-0.7	-0.00211	-0.00425	-0.00285	-0.00459	-0.00233	-0.00279	-0.00443	-0.00472	-0.00483	-0.00414		-0.7	-0.00406	-0.00369	-0.00312	-0.00351	-0.00251	-0.00233	-0.00249	-0.00292	-0.00334	-0.00264
	-0.8	-0.00302	-0.0029	-0.0027	-0.00368	-0.00283	-0.00322	-0.00372	-0.00382	-0.00369	-0.00359		-0.8	-0.00204	-0.00425	-0.00293	-0.00449	-0.00238	-0.00231	-0.00439	-0.00459	-0.00473	-0.00408		-0.8	-0.00426	-0.00436	-0.00411	-0.00467	-0.00261	-0.00242	-0.00259	-0.00359	-0.00366	-0.00274
	-0.9	-0.00321	-0.00281	-0.00231	-0.00418	-0.00317	-0.00362	-0.00414	-0.00416	-0.00423	-0.00431		-0.9	-0.00241	-0.00456	-0.00378	-0.00483	-0.00266	-0.00287	-0.00479	-0.00494	-0.005	-0.00463		-0.9	-0.00567	-0.00494	-0.00411	-0.00461	-0.00331	-0.00307	-0.00328	-0.005	-0.0027	-0.00348
	-0.9	-0.00302	-0.00261	-0.00226	-0.00394	-0.00311	-0.00339	-0.00409	-0.0039	-0.00402	-0.00414		-0.9	-0.00223	-0.00408	-0.00367	-0.00457	-0.00243	-0.00271	-0.0039	-0.00453	-0.00432	-0.00466		-0.9	-0.00446	-0.00456	-0.00286	-0.00246	-0.00175	-0.00287	-0.00192	-0.00374	-0.00231	-0.003
	-0.8	-0.00211	-0.00188	-0.00164	-0.00248	-0.00209	-0.00217	-0.00252	-0.00233	-0.00242	-0.00247		-0.8	-0.00141	-0.00206	-0.00202	-0.00227	-0.00149	-0.0015	-0.00195	-0.00236	-0.00218	-0.00235		-0.8	-0.00138	-0.0027	-0.00138	-0.00129	-0.000977521	-0.00124	-0.00112	-0.00161	-0.00113	-0.00143
	-0.7	-0.00146	-0.00137	-0.00117	-0.00163	-0.00146	-0.00143	-0.00161	-0.00153	-0.00159	-0.00153		-0.7	-0.000916394	-0.00102	-0.00116	-0.0013	-0.000934716	-0.000880837	-0.00109	-0.00133	-0.00126	-0.00131		-0.7	-0.000808	-0.00181	-0.000875	-0.000772757	-0.000602581	-0.000761942	-0.0006886	-0.000894818	-0.000645801	-0.00088282
	-0.6	-0.00102	-0.000942666	-0.000824692	-0.00109	-0.00102	-0.000937264	-0.00105	-0.001	-0.00106	-0.000996342		-0.6	-0.000597038	-0.000596461	-0.000689271	-0.000791178	-0.000609264	-0.000550052	-0.00063269	-0.000787432	-0.000750696	-0.000765587		-0.6	-0.000508177	-0.00119	-0.000572505	-0.000477221	-0.000373273	-0.00047199	-0.000426557	-0.000553133	-0.000384316	-0.000546869
	-0.5	-0.000703304	-0.000633713	-0.000566811	-0.000729014	-0.000697274	-0.000614608	-0.000692054	-0.000661047	-0.000705758	-0.000651855		-0.5	-0.000393802	-0.000367648	-0.000424625	-0.000472934	-0.000400683	-0.00035123	-0.000378196	-0.000468264	-0.000451859	-0.000460782		-0.5	-0.000322673	-0.0007698	-0.000366805	-0.00029428	-0.000234153	-0.000296077	-0.000267578	-0.000347021	-0.000236921	-0.000343048
	-0.4	-0.000466743	-0.000412116	-0.000374294	-0.000474891	-0.000462329	-0.000394445	-0.000447511	-0.000427827	-0.000459914	-0.000421247		-0.4	-0.000253553	-0.000230757	-0.000261813	-0.000284093	-0.000261007	-0.000222429	-0.000227183	-0.000287146	-0.000276936	-0.000276951		-0.4	-0.00020499	-0.000492125	-0.000229694	-0.000183563	-0.000145283	-0.000183704	-0.000166022	-0.000216115	-0.000144416	-0.000212848
	-0.3	-0.000292304	-0.000252811	-0.000231357	-0.000293928	-0.000289056	-0.000240792	-0.000275449	-0.000262013	-0.000285231	-0.00025896		-0.3	-0.000156455	-0.00013923	-0.000156003	-0.000165257	-0.000161323	-0.000134822	-0.000132152	-0.000167623	-0.000164057	-0.000160599		-0.3	-0.000125119	-0.000296985	-0.000139324	-0.000109663	-8.7768e-05	-0.000110979	-0.000100297	-0.000128273	-8.46614e-05	-0.000128586
	-0.2	-0.000162755	-0.000139182	-0.000127344	-0.000162788	-0.000160784	-0.000130707	-0.000151268	-0.000143795	-0.000157463	-0.000142735		-0.2	-8.6511e-05	-7.62848e-05	-8.56732e-05	-8.68085e-05	-9.002e-05	-7.35873e-05	-6.9419e-05	-8.91758e-05	-8.79866e-05	-8.40286e-05		-0.2	-6.89364e-05	-0.0001625	-7.67361e-05	-5.91801e-05	-4.74933e-05	-6.00535e-05	-5.42729e-05	-6.90778e-05	-4.61996e-05	-6.95807e-05
	-0.1	-6.85086e-05	-5.80375e-05	-5.2975e-05	-6.81053e-05	-6.77314e-05	-5.34901e-05	-6.27715e-05	-5.97102e-05	-6.55173e-05	-5.94915e-05		-0.1	-3.66035e-05	-3.16048e-05	-3.59984e-05	-3.53406e-05	-3.81354e-05	-3.04632e-05	-2.82612e-05	-3.65329e-05	-3.6056e-05	-3.34605e-05		-0.1	-2.92203e-05	-6.9358e-05	-3.22456e-05	-2.45348e-05	-1.9743e-05	-2.49643e-05	-2.25614e-05	-2.87846e-05	-1.92786e-05	-2.89248e-05
	0	1.2781e-05	1.58246e-05	1.69924e-05	3.08086e-05	1.25098e-05	1.37997e-05	2.9671e-05	3.07255e-05	3.07967e-05	2.95749e-05		0	-2.66919e-07	-2.54823e-07	-2.44412e-07	2.72592e-05	-2.66336e-07	-2.25705e-07	2.72483e-05	2.88471e-05	2.94485e-05	2.59188e-05		0	-2.15252e-07	-2.17514e-07	-3.81626e-08	-1.83548e-07	2.72658e-05	2.64867e-05	3.2837e-05	-1.96963e-07	2.69618e-05	2.59674e-05
[truncated: 3 more columns]

## Sheet: Figure 3 
Figure 3 (a)																																						Figure 3 (b)											Figure 3 (c)
		S4 10th	S4 9th	S4 8th	S4 7th	S4 6th	S4 5th		S4 4th	S4 3rd	S4 2nd	S4 1st			S5_10th	S5_9th	S5_8th	S5_7th	S5_6th	S5_5th	S5_4th	S5_3rd	S5_2nd	S5_1st			S6_10th	S6_9th	S6_8th	S6_7th	S6_6th	S6_5th	S6_4th	S6_3rd	S6_2nd	S6_1st
	Voltage (V)	Current (A)	Current (A)	Current (A)	Current (A)	Current (A)	Current (A)	Voltage (V)	Current (A)	Current (A)	Current (A)	Current (A)		Voltage (V)	Current (A)	Current (A)	Current (A)	Current (A)	Current (A)	Current (A)	Current (A)	Current (A)	Current (A)	Current (A)		Voltage (V)	Current (A)	Current (A)	Current (A)	Current (A)	Current (A)	Current (A)	Current (A)	Current (A)	Current (A)	Current (A)			Device	Resistance (Ω)		Device	Resistance (Ω)		Device	Resistance (Ω)
	0	-3.1045e-09	-3.50552e-09	-3.20863e-09	-2.19929e-05	-3.55178e-09	-2.19929e-05	0	1.84905e-07	1.10721e-07	1.02119e-07	1.31866e-07		0	-3.069e-09	-3.07469e-09	-3.27775e-09	-3.26797e-09	-2.76656e-09	-8.24667e-09	-6.09047e-09	-6.56066e-09	-7.77823e-09	-5.72711e-09		0	-9.48247e-08	-5.83498e-08	-9.01612e-08	-7.46161e-08	-8.54976e-08	-1.02266e-08	-1.07207e-08	-1.22049e-08	-9.85004e-09	-9.7776e-09			S4(LRS)	144.2		S5(LRS)	174.419		S6(LRS)	204.082
	0.05	1.01255e-05	1.06612e-05	8.5192e-06	1.26561e-05	1.10817e-05	1.05305e-05	0.1	4.26588e-05	2.13261e-05	2.01676e-05	2.61941e-05		0.05	5.67923e-06	7.11341e-06	5.63033e-06	5.67791e-06	4.35884e-06	6.33657e-06	4.90765e-06	5.41508e-06	6.11121e-06	4.37191e-06		0.05	1.57807e-05	9.71053e-06	1.50046e-05	1.24176e-05	1.42285e-05	8.87599e-06	8.23754e-06	1.20302e-05	8.39378e-06	8.54701e-06				150.75			175.439			204.082
	0.1	2.09762e-05	2.20562e-05	1.78013e-05	2.64225e-05	2.3048e-05	2.18153e-05	0.2	9.72055e-05	4.93763e-05	4.83479e-05	6.03822e-05		0.1	1.18361e-05	1.49371e-05	1.17568e-05	1.18744e-05	9.16287e-06	1.31195e-05	9.81539e-06	1.13353e-05	1.2722e-05	9.10041e-06		0.1	3.26465e-05	2.00888e-05	3.10409e-05	2.5689e-05	2.94354e-05	1.86647e-05	1.70553e-05	2.52407e-05	1.77683e-05	1.76875e-05				160.341			185.424			223.789
	0.15	3.34435e-05	3.49687e-05	2.85243e-05	4.20802e-05	3.70726e-05	3.47812e-05	0.3	0.000167823	8.85523e-05	9.19465e-05	0.000105106		0.15	1.87918e-05	2.36941e-05	1.89274e-05	1.90492e-05	1.46047e-05	2.08848e-05	1.68037e-05	1.76366e-05	2.02774e-05	1.45477e-05		0.15	5.12626e-05	3.15442e-05	4.87415e-05	4.03378e-05	4.62204e-05	3.0142e-05	2.71502e-05	4.03643e-05	2.83842e-05	2.79521e-05				164.582			192.308			236.22
	0.2	4.80126e-05	5.02187e-05	4.12075e-05	6.19854e-05	5.32473e-05	4.99331e-05	0.4	0.000260323	0.00014093	0.00014963	0.000168871		0.2	2.69565e-05	3.36426e-05	2.7255e-05	2.75114e-05	2.08709e-05	3.03855e-05	2.4328e-05	2.52923e-05	2.89477e-05	2.10613e-05		0.2	7.28722e-05	4.48415e-05	6.92883e-05	5.7342e-05	6.57044e-05	4.39643e-05	3.95011e-05	5.76962e-05	4.06409e-05	3.97609e-05				176.471			202.703			256.41
	0.25	6.65696e-05	6.91241e-05	5.66653e-05	8.35653e-05	7.28057e-05	6.92324e-05	0.5	0.00038095	0.000213119	0.000221936	0.000247024		0.25	3.66297e-05	4.47891e-05	3.70804e-05	3.74018e-05	2.81535e-05	4.18675e-05	3.2989e-05	3.40761e-05	3.90482e-05	2.85205e-05		0.25	9.90179e-05	6.09301e-05	9.41482e-05	7.79157e-05	8.92784e-05	6.07051e-05	5.44277e-05	7.77278e-05	5.48042e-05	5.35698e-05			S4(HRS)	2234		S5(HRS)	5414.86		S6(HRS)	2358.75
	0.3	8.74281e-05	9.15469e-05	7.69902e-05	0.000111318	9.78584e-05	9.09253e-05	0.6	0.003	0.000383142	0.00035403	0.000352673		0.3	4.76442e-05	5.54031e-05	4.93298e-05	4.95687e-05	3.61489e-05	5.49233e-05	4.2804e-05	4.46775e-05	5.07807e-05	3.74641e-05		0.3	0.000127186	7.82631e-05	0.000120931	0.000100081	0.000114676	8.02559e-05	7.14003e-05	0.000101104	7.19986e-05	7.01375e-05				2694.97			5462.16			2480.75
	0.35	0.000113262	0.000118964	0.000101787	0.000142223	0.000129497	0.000117792	0.7	0.003	0.003	0.003	0.003		0.35	6.0644e-05	7.22324e-05	6.38852e-05	6.39083e-05	4.5981e-05	7.21116e-05	5.25121e-05	5.76453e-05	6.4952e-05	4.88759e-05		0.35	0.000163586	0.000100662	0.000155541	0.000128723	0.000147495	0.000104062	9.37451e-05	0.000128212	9.27476e-05	8.83421e-05				3154.99			6524.53			3363.66
	0.4	0.0001486	0.000156438	0.000135165	0.000188494	0.000169971	0.000154544	0.8	0.003	0.003	0.003	0.003		0.4	7.48132e-05	9.05255e-05	7.96679e-05	7.5695e-05	5.83349e-05	9.1058e-05	6.6266e-05	7.36441e-05	8.03136e-05	6.2324e-05		0.4	0.000206512	0.000127076	0.000196355	0.000162501	0.000186199	0.000131112	0.000118375	0.00016113	0.000115145	0.000110605				3387.83			7008.69			4166
	0.45	0.000191374	0.000206692	0.000175364	0.000239236	0.00021477	0.000199029	0.9	0.003	0.003	0.003	0.003		0.45	9.22832e-05	0.000111412	9.89235e-05	9.66134e-05	7.06844e-05	0.000116551	8.32024e-05	9.24771e-05	0.000101662	7.88285e-05		0.45	0.000260087	0.000160043	0.000247295	0.000204658	0.000234504	0.000163405	0.000151516	0.000199772	0.000142717	0.000136914				3896.6			8299.01			4277.31
	0.5	0.00025493	0.000285108	0.000242467	0.000319236	0.000292818	0.000265127	1	0.003	0.003	0.003	0.003		0.5	0.000110716	0.000134981	0.000120538	0.000131179	8.74712e-05	0.000145226	9.50728e-05	0.000118425	0.000128241	9.94051e-05		0.5	0.000319911	0.000196856	0.000304178	0.000251734	0.000288445	0.000200392	0.000188794	0.000249025	0.00018023	0.000168705
	0.55	0.00035546	0.000417355	0.00035067	0.000457036	0.000409495	0.000369678	1	0.003	0.003	0.003	0.003		0.55	0.00013533	0.000167878	0.000155639	0.000165286	0.000107561	0.000179922	0.000121502	0.000155912	0.000163311	0.000128913		0.55	0.000422976	0.000260276	0.000402174	0.000332833	0.000381371	0.00026774	0.000233899	0.000306251	0.000221314	0.000203008
	0.6	0.003	0.003	0.003	0.003	0.003	0.003	0.9	0.003	0.003	0.003	0.003		0.6	0.000162952	0.000218232	0.000192325	0.000208266	0.000137398	0.000252443	0.000161114	0.000206212	0.000216504	0.000171996		0.6	0.000558822	0.000343868	0.000531339	0.000439729	0.000503856	0.000334054	0.000328176	0.000391424	0.00027992	0.000253719
	0.65	0.003	0.003	0.003	0.003	0.003	0.003	0.8	0.003	0.003	0.003	0.003		0.65	0.00022242	0.000268313	0.000270611	0.000288287	0.000174865	0.000391378	0.000238344	0.00030244	0.000319253	0.000243618		0.65	0.003	0.000433954	0.003	0.000554929	0.003	0.000456684	0.000508791	0.000576433	0.00040511	0.000332445
	0.7	0.003	0.003	0.003	0.003	0.003	0.003	0.7	0.003	0.003	0.003	0.003		0.7	0.000320824	0.000364528	0.000383561	0.003	0.000226784	0.000604262	0.000383425	0.003	0.000510182	0.000414153		0.7	0.003	0.003	0.003	0.003	0.003	0.003	0.000785541	0.003	0.003	0.003
	0.75	0.003	0.003	0.003	0.003	0.003	0.003	0.6	0.003	0.003	0.003	0.003		0.75	0.000417676	0.000465001	0.000484001	0.003	0.000327083	0.003	0.003	0.003	0.003	0.003		0.75	0.003	0.003	0.003	0.003	0.003	0.003	0.003	0.003	0.003	0.003
	0.8	0.003	0.003	0.003	0.003	0.003	0.003	0.5	0.003	0.003	0.003	0.003		0.8	0.003	0.003	0.003	0.003	0.003	0.003	0.003	0.003	0.003	0.003		0.8	0.003	0.003	0.003	0.003	0.003	0.003	0.003	0.003	0.003	0.003
	0.85	0.003	0.003	0.003	0.003	0.003	0.003	0.4	0.00251	0.00277	0.00239	0.00251		0.85	0.003	0.003	0.003	0.003	0.003	0.003	0.003	0.003	0.003	0.003		0.85	0.003	0.003	0.003	0.003	0.003	0.003	0.003	0.003	0.003	0.003
	0.9	0.003	0.003	0.003	0.003	0.003	0.003	0.3	0.00186	0.00196	0.0017	0.00183		0.9	0.003	0.003	0.003	0.003	0.003	0.003	0.003	0.003	0.003	0.003		0.9	0.003	0.003	0.003	0.003	0.003	0.003	0.003	0.003	0.003	0.003
	1	0.003	0.003	0.003	0.003	0.003	0.003	0.2	0.00124	0.00126	0.0011	0.00119		1	0.003	0.003	0.003	0.003	0.003	0.003	0.003	0.003	0.003	0.003		0.95	0.003	0.003	0.003	0.003	0.003	0.003	0.003	0.003	0.003	0.003
	0.9	0.003	0.003	0.003	0.003	0.003	0.003	0.1	0.000616602	0.000611414	0.000535415	0.000588144		0.9	0.003	0.003	0.003	0.003	0.003	0.003	0.003	0.003	0.003	0.003		1	0.003	0.003	0.003	0.003	0.003	0.003	0.003	0.003	0.003	0.003
	0.85	0.003	0.003	0.003	0.003	0.003	0.003	0	1.27808e-05	1.09455e-05	1.00065e-05	1.1817e-05		0.85	0.003	0.003	0.003	0.003	0.003	0.003	0.003	0.003	0.003	0.003		0.95	0.003	0.003	0.003	0.003	0.003	0.003	0.003	0.003	0.003	0.003
	0.8	0.003	0.003	0.003	0.003	0.003	0.003	-0.1	-0.000620191	-0.000614796	-0.00053817	-0.000592724		0.8	0.003	0.003	0.003	0.003	0.003	0.003	0.003	0.003	0.003	0.003		0.9	0.003	0.003	0.003	0.003	0.003	0.003	0.003	0.003	0.003	0.003
	0.75	0.003	0.003	0.003	0.003	0.003	0.003	-0.2	-0.00125	-0.00127	-0.00111	-0.0012		0.75	0.003	0.003	0.003	0.003	0.003	0.003	0.003	0.003	0.003	0.003		0.85	0.003	0.003	0.003	0.003	0.003	0.003	0.003	0.003	0.003	0.003
	0.7	0.003	0.003	0.003	0.003	0.003	0.003	-0.3	-0.00189	-0.00202	-0.00174	-0.00185		0.7	0.003	0.003	0.003	0.003	0.003	0.003	0.003	0.003	0.003	0.003		0.8	0.003	0.003	0.003	0.003	0.003	0.003	0.003	0.003	0.003	0.003
	0.65	0.003	0.003	0.003	0.003	0.003	0.003	-0.4	-0.00254	-0.00287	-0.00248	-0.00258		0.65	0.003	0.003	0.003	0.003	0.003	0.003	0.003	0.003	0.003	0.003		0.75	0.003	0.003	0.003	0.003	0.003	0.003	0.003	0.003	0.003	0.003
	0.6	0.003	0.003	0.003	0.003	0.003	0.003	-0.5	-0.003	-0.00388	-0.00333	-0.00332		0.6	0.003	0.003	0.003	0.003	0.003	0.003	0.003	0.003	0.003	0.003		0.7	0.003	0.003	0.003	0.003	0.003	0.003	0.003	0.003	0.003	0.003
	0.55	0.003	0.003	0.003	0.003	0.003	0.003	-0.6	-0.00227	-0.00468	-0.0039	-0.00396		0.55	0.003	0.003	0.003	0.003	0.003	0.003	0.003	0.003	0.003	0.003		0.65	0.003	0.003	0.003	0.003	0.003	0.003	0.003	0.003	0.003	0.003
	0.5	0.003	0.003	0.003	0.003	0.003	0.003	-0.7	-0.00226	-0.00524	-0.00412	-0.00487		0.5	0.003	0.003	0.003	0.003	0.003	0.003	0.003	0.003	0.003	0.003		0.6	0.003	0.0027	0.003	0.0029	0.003	0.003	0.003	0.003	0.00294	0.003
	0.45	0.003	0.003	0.00285	0.003	0.00295	0.00265	-0.8	-0.00267	-0.00498	-0.00427	-0.00572		0.45	0.003	0.003	0.003	0.003	0.00295	0.003	0.003	0.003	0.003	0.003		0.55	0.003	0.00238	0.00292	0.00259	0.00283	0.0028	0.003	0.003	0.0026	0.00266
	0.4	0.00296	0.00275	0.00255	0.00267	0.0026	0.00237	-0.9	-0.0036	-0.00518	-0.00563	-0.00577		0.4	0.00291	0.00292	0.0028	0.003	0.00264	0.003	0.003	0.00298	0.003	0.00287		0.5	0.00265	0.00211	0.00258	0.00229	0.0025	0.00248	0.00271	0.00269	0.00229	0.00235
	0.35	0.00255	0.0024	0.00221	0.00235	0.00229	0.00204	-0.9	-0.00357	-0.00515	-0.00581	-0.0055		0.35	0.00261	0.00262	0.00244	0.00267	0.00233	0.00271	0.00267	0.00261	0.00263	0.0025		0.45	0.00232	0.00185	0.00226	0.00201	0.0022	0.00218	0.00228	0.00235	0.00201	0.00207
	0.3	0.00215	0.00208	0.00186	0.00199	0.00196	0.00172	-0.8	-0.0019	-0.00282	-0.00265	-0.00351		0.3	0.00226	0.00231	0.00213	0.00235	0.00205	0.00235	0.00231	0.00225	0.00227	0.00216		0.4	0.00202	0.00161	0.00197	0.00175	0.00191	0.00189	0.00192	0.00203	0.00175	0.0018
	0.25	0.00177	0.00173	0.00151	0.00165	0.00161	0.00142	-0.7	-0.0009265	-0.00133	-0.00108	-0.00171		0.25	0.00193	0.00198	0.00185	0.00203	0.00175	0.00202	0.00197	0.00192	0.00194	0.00185		0.35	0.00174	0.00138	0.00169	0.0015	0.00164	0.00163	0.0016	0.00174	0.00151	0.00155
	0.2	0.0014	0.00138	0.00118	0.00131	0.00128	0.00112	-0.6	-0.000620709	-0.000596549	-0.000500075	-0.000712115		0.2	0.00162	0.00167	0.00156	0.00172	0.00148	0.00171	0.00166	0.00161	0.00162	0.00156		0.3	0.00147	0.00117	0.00143	0.00127	0.00139	0.00137	0.00132	0.00147	0.00127	0.00131
	0.15	0.00104	0.00103	0.000869883	0.0009792	0.000957168	0.000832	-0.5	-0.00041499	-0.000340636	-0.00029507	-0.000404832		0.15	0.00133	0.00138	0.00129	0.00142	0.00122	0.00141	0.00136	0.00132	0.00133	0.00128		0.25	0.00121	0.000959759	0.00117	0.00104	0.00114	0.00113	0.00106	0.0012	0.00104	0.00107
	0.1	0.000688855	0.000684159	0.000572554	0.000649041	0.000632651	0.000551084	-0.4	-0.000270498	-0.000204849	-0.000180228	-0.000247609		0.1	0.00104	0.00109	0.00103	0.00112	0.000963	0.00112	0.00107	0.00104	0.00104	0.00101		0.2	0.000954161	0.000759203	0.000928373	0.000825221	0.000902585	0.00089204	0.000819295	0.000950276	0.000825877	0.000849134
	0.05	0.000342533	0.000341421	0.000283955	0.000323531	0.000315056	0.000274026	-0.3	-0.000165447	-0.000119567	-0.000106263	-0.000147409		0.05	0.000773375	0.000805661	0.000762809	0.000835679	0.000716711	0.00083155	0.000792776	0.000773032	0.000769989	0.000753465		0.15	0.000709277	0.000564354	0.000690107	0.000613429	0.000670938	0.000662655	0.000597325	0.00070521	0.000613799	0.000630903
	0	-4.7162e-09	6.1006e-07	-4.12196e-09	-4.3389e-09	-3.92539e-09	-4.3389e-09	-0.2	-8.99105e-05	-6.3493e-05	-5.59988e-05	-7.96606e-05		0	0.000510465	0.000533308	0.000506536	0.000553573	0.000474622	0.000551659	0.000522486	0.000511055	0.000506985	0.000499807		0.1	0.000469673	0.000373707	0.000456979	0.000406203	0.000444285	0.000438298	0.000387368	0.000466304	0.000406238	0.000417565
	-0.05	-0.000379814	-0.000293305	-0.000331957	-0.000349429	-0.000316127	-0.000349429	-0.1	-3.68203e-05	-2.60811e-05	-2.17983e-05	-3.26298e-05		-0.05	0.000253475	0.000264964	0.000252672	0.000275584	0.000236221	0.000275141	0.000259442	0.000254222	0.000251409	0.000249136		0.05	0.000233835	0.000186057	0.000227515	0.000202236	0.000221195	0.000218018	0.000190433	0.000231939	0.000202175	0.000207825
	-0.1	-0.000764255	-0.000589863	-0.000667959	-0.000703115	-0.000636105	-0.000703115	0	-3.36949e-07	-2.83851e-07	-2.22734e-07	-3.51169e-07		-0.1	3.845e-07	3.65633e-07	3.4605e-07	3.1369e-07	2.68664e-07	-7.86556e-09	-9.98306e-09	-7.49874e-09	-8.30507e-09	-8.96548e-09		0	1.39696e-07	1.11152e-07	1.3592e-07	1.20818e-07	1.32144e-07	-5.24382e-09	-5.66222e-09	-5.08777e-09	-5.61772e-09	-5.92259e-09
	-0.15	-0.00116	-0.000889824	-0.00101	-0.00107	-0.000965491	-0.00107							-0.15	-0.000253881	-0.000265518	-0.000253215	-0.000275832	-0.000236491	-0.000257633	-0.000254905	-0.000255962	-0.000250304	-0.000271363		-0.05	-0.000219813	-0.0001749	-0.000213872	-0.000190109	-0.000207931	-0.000213644	-0.000225092	-0.000218379	-9.00741e-06	-0.000221291
	-0.2	-0.00156	-0.0012	-0.00136	-0.00144	-0.0013	-0.00144							-0.2	-0.000512066	-0.000535342	-0.000508428	-0.000555184	-0.000475385	-0.000520071	-0.000515191	-0.000515393	-0.000503869	-0.000546575		-0.1	-0.000440923	-0.000350832	-0.000429007	-0.000381339	-0.00041709	-0.000429112	-0.000451651	-0.000438572	-1.97652e-05	-0.0004442
	-0.25	-0.00196	-0.00151	-0.00171	-0.0018	-0.00163	-0.0018							-0.25	-0.000777252	-0.000809126	-0.000767274	-0.000839908	-0.000718358	-0.000786436	-0.000783163	-0.000781637	-0.000761762	-0.000828256		-0.15	-0.000666333	-0.000530185	-0.000648324	-0.000576288	-0.000630315	-0.000651436	-0.000684564	-0.000665886	-3.31896e-05	-0.000673894
	-0.3	-0.00239	-0.00184	-0.00209	-0.0022	-0.00199	-0.0022							-0.3	-0.00105	-0.00109	-0.00103	-0.00113	-0.000963	-0.00106	-0.00106	-0.00106	-0.00103	-0.00112		-0.2	-0.000896801	-0.000713562	-0.000872563	-0.000775611	-0.000848325	-0.000878232	-0.00092141	-0.00089665	-4.99811e-05	-0.000907413
	-0.35	-0.00282	-0.00217	-0.00246	-0.00259	-0.00235	-0.00259							-0.35	-0.00134	-0.00139	-0.0013	-0.00143	-0.00122	-0.00134	-0.00135	-0.00134	-0.0013	-0.00142		-0.25	-0.00113	-0.000902234	-0.0011	-0.000980689	-0.00107	-0.00111	-0.00116	-0.00113	-7.13609e-05	-0.00115
	-0.4	-0.00327	-0.00252	-0.00286	-0.00301	-0.00272	-0.00301							-0.4	-0.00164	-0.00168	-0.00158	-0.00174	-0.00149	-0.00164	-0.00166	-0.00165	-0.00159	-0.00173		-0.3	-0.00138	-0.0011	-0.00134	-0.00119	-0.0013	-0.00136	-0.00142	-0.00138	-9.79661e-05	-0.0014
	-0.45	-0.00375	-0.0029	-0.00328	-0.00345	-0.00312	-0.00345							-0.45	-0.00196	-0.00202	-0.00186	-0.00207	-0.00176	-0.00195	-0.002	-0.00197	-0.00189	-0.00206		-0.35	-0.00164	-0.0013	-0.00159	-0.00142	-0.00155	-0.00161	-0.00168	-0.00164	-0.000131125	-0.00166
	-0.5	-0.00424	-0.00329	-0.00371	-0.0039	-0.00353	-0.0039							-0.5	-0.0023	-0.00236	-0.00217	-0.00241	-0.00205	-0.00229	-0.00237	-0.00233	-0.00222	-0.00242		-0.4	-0.00191	-0.00152	-0.00185	-0.00165	-0.0018	-0.00189	-0.00195	-0.00191	-0.000171941	-0.00194
	-0.55	-0.00473	-0.0037	-0.00413	-0.00435	-0.00394	-0.00435							-0.55	-0.00266	-0.00271	-0.00249	-0.00275	-0.00237	-0.00266	-0.00277	-0.00271	-0.00259	-0.0028		-0.45	-0.00218	-0.00173	-0.00212	-0.00188	-0.00206	-0.00218	-0.00225	-0.0022	-0.000222829	-0.00223
	-0.6	-0.00512	-0.00401	-0.00447	-0.00471	-0.00426	-0.00471							-0.6	-0.003	-0.00304	-0.00283	-0.00309	-0.00274	-0.00304	-0.00312	-0.00298	-0.003	-0.00301		-0.5	-0.00235	-0.00187	-0.00229	-0.00203	-0.00222	-0.00252	-0.00257	-0.00254	-0.000286195	-0.00258
	-0.65	-0.0054	-0.00422	-0.00474	-0.00497	-0.00449	-0.00497							-0.65	-0.00336	-0.0034	-0.00323	-0.00333	-0.00296	-0.00343	-0.0035	-0.00335	-0.00337	-0.0033		-0.55	-0.0024	-0.00191	-0.00234	-0.00211	-0.00227	-0.00293	-0.00275	-0.00292	-0.000365701	-0.00327
	-0.7	-0.00571	-0.00451	-0.00501	-0.00525	-0.00475	-0.00525							-0.7	-0.00307	-0.00354	-0.0029	-0.00342	-0.00264	-0.00338	-0.00367	-0.00327	-0.00348	-0.0032		-0.6	-0.00222	-0.00177	-0.00216	-0.00192	-0.0021	-0.00265	-0.00258	-0.00285	-0.000465939	-0.00239
	-0.75	-0.00608	-0.00478	-0.00528	-0.00542	-0.00484	-0.00549							-0.75	-0.00274	-0.00316	-0.00248	-0.003	-0.00233	-0.00319	-0.00356	-0.00311	-0.00325	-0.00301		-0.65	-0.00197	-0.00157	-0.00192	-0.00171	-0.00187	-0.00247	-0.00228	-0.00244	-0.000765346	-0.00229
	-0.79956	-0.00644	-0.00499	-0.00517	-0.00525	-0.00484	-0.00535							-0.79956	-0.00254	-0.00286	-0.00237	-0.0027	-0.00216	-0.00305	-0.00348	-0.00306	-0.00313	-0.00296		-0.7	-0.00173	-0.00146	-0.00179	-0.00159	-0.00174	-0.00231	-0.00212	-0.0022	-0.000976347	-0.00208
	-0.85	-0.00581	-0.00453	-0.00453	-0.00462	-0.00484	-0.00477							-0.85	-0.00247	-0.00272	-0.00229	-0.00254	-0.00212	-0.00298	-0.00327	-0.00299	-0.00306	-0.00297		-0.75	-0.00181	-0.00147	-0.00186	-0.0016	-0.00175	-0.00237	-0.0021	-0.00218	-0.00126	-0.00199
	-0.95	-0.00562	-0.0046	-0.00456	-0.00465	-0.00484	-0.00474							-0.95	-0.00268	-0.00257	-0.00237	-0.00245	-0.00228	-0.0031	-0.00317	-0.00313	-0.003	-0.00295		-0.8	-0.00191	-0.00148	-0.00201	-0.00163	-0.00176	-0.00248	-0.00215	-0.00224	-0.00153	-0.00191
	-0.85	-0.00602	-0.0044	-0.00432	-0.0045	-0.00468	-0.00468							-0.85	-0.00286	-0.00278	-0.00242	-0.00258	-0.0023	-0.00324	-0.00328	-0.00322	-0.00318	-0.00301		-0.85	-0.00211	-0.0016	-0.00215	-0.00183	-0.0019	-0.00266	-0.00229	-0.00236	-0.00199	-0.00191
	-0.8	-0.00423	-0.00327	-0.0033	-0.00338	-0.00352	-0.00338							-0.8	-0.00349	-0.00338	-0.00303	-0.00334	-0.00319	-0.0038	-0.00372	-0.00381	-0.00379	-0.00392		-0.9	-0.00245	-0.00187	-0.00242	-0.00213	-0.00222	-0.00324	-0.00268	-0.00251	-0.00214	-0.00215
	-0.75	-0.00344	-0.00266	-0.00261	-0.00275	-0.00286	-0.00275							-0.75	-0.00137	-0.00104	-0.00135	-0.00187	-0.00141	-0.00187	-0.00163	-0.00194	-0.00215	-0.00188		-0.95	-0.00285	-0.00223	-0.00288	-0.00261	-0.00272	-0.00306	-0.00236	-0.00283	-0.00255	-0.00264
	-0.7	-0.00265	-0.00203	-0.00201	-0.00212	-0.00221	-0.00212							-0.7	-0.000772922	-0.000543969	-0.00074684	-0.0012	-0.000808861	-0.00123	-0.001	-0.00126	-0.00145	-0.00125		-0.9	-0.00232	-0.00152	-0.00221	-0.00183	-0.00209	-0.0024	-0.00161	-0.00202	-0.00172	-0.00187
	-0.65	-0.00194	-0.00147	-0.00147	-0.00155	-0.00161	-0.00155							-0.65	-0.000530538	-0.000366388	-0.000463323	-0.000819692	-0.000542317	-0.000795269	-0.000595261	-0.000781661	-0.000949846	-0.00078		-0.85	-0.00183	-0.00112	-0.00174	-0.00144	-0.00165	-0.00185	-0.0012	-0.00158	-0.00135	-0.00148
	-0.6	-0.00132	-0.001	-0.001	-0.00106	-0.0011	-0.00106							-0.6	-0.00039252	-0.000268387	-0.000319624	-0.000577236	-0.000386738	-0.000507381	-0.00037096	-0.000467877	-0.000588166	-0.000455111		-0.8	-0.00147	-0.000904913	-0.0014	-0.00116	-0.00133	-0.00144	-0.000951185	-0.00126	-0.00107	-0.00119
	-0.55	-0.000836061	-0.000640187	-0.000635406	-0.000668849	-0.00069587	-0.000668849							-0.55	-0.000302699	-0.000205701	-0.000236641	-0.000419934	-0.000287569	-0.00035804	-0.00025863	-0.000315718	-0.000404984	-0.000304823		-0.75	-0.00118	-0.000727426	-0.00112	-0.000930212	-0.00107	-0.00113	-0.000746432	-0.000997328	-0.000855314	-0.000951659
	-0.5	-0.000545048	-0.000419891	-0.000414236	-0.000436038	-0.000453654	-0.000436038							-0.5	-0.000237782	-0.000160541	-0.000179896	-0.000317336	-0.000218375	-0.00026931	-0.000192299	-0.000230116	-0.000298502	-0.000221602		-0.7	-0.000942026	-0.00057967	-0.000895697	-0.000741266	-0.000849368	-0.000882646	-0.000581657	-0.00079053	-0.000678259	-0.000754304
	-0.45	-0.00038296	-0.000291937	-0.00029105	-0.000306368	-0.000318745	-0.000306368							-0.45	-0.000188039	-0.000127644	-0.000139164	-0.000246224	-0.000167657	-0.000207703	-0.000148397	-0.000174215	-0.000228042	-0.000166075		-0.65	-0.000750495	-0.000461813	-0.000713586	-0.000590554	-0.000676676	-0.000693055	-0.000455069	-0.000625795	-0.000539174	-0.000598821
	-0.4	-0.000281803	-0.00021409	-0.00021417	-0.000225442	-0.00023455	-0.000225442							-0.4	-0.000149645	-0.000102883	-0.000108903	-0.000194391	-0.000128415	-0.000161824	-0.000116173	-0.000134448	-0.000177745	-0.000124758		-0.6	-0.000599702	-0.000369023	-0.000570209	-0.000471897	-0.000540715	-0.000546856	-0.000357803	-0.000496764	-0.000429009	-0.000476937
	-0.35	-0.000212586	-0.000161261	-0.000161565	-0.000170069	-0.00017694	-0.000170069							-0.35	-0.000119329	-8.14323e-05	-8.5505e-05	-0.000152917	-9.98989e-05	-0.000134575	-0.000100313	-0.000123899	-0.000138856	-9.59103e-05		-0.55	-0.000477805	-0.000294015	-0.000454307	-0.000375978	-0.000430808	-0.000431545	-0.000281044	-0.000393636	-0.000340327	-0.000378682
	-0.3	-0.000162139	-0.000123217	-0.000123226	-0.000129711	-0.000134952	-0.000129711							-0.3	-9.3999e-05	-6.48534e-05	-6.6869e-05	-0.000119501	-7.82027e-05	-0.000104147	-7.81047e-05	-9.6387e-05	-9.67834e-05	-7.41074e-05		-0.5	-0.000382883	-0.000235605	-0.000364053	-0.000301285	-0.000345223	-0.000342224	-0.000221804	-0.000313439	-0.000270918	-0.000301828
	-0.25	-0.000123786	-9.40721e-05	-9.40774e-05	-9.90288e-05	-0.00010303	-9.90288e-05							-0.25	-7.37527e-05	-5.14842e-05	-5.17746e-05	-9.24261e-05	-5.97761e-05	-8.01979e-05	-6.07249e-05	-7.47269e-05	-7.48705e-05	-5.70526e-05		-0.45	-0.000305343	-0.000187891	-0.000290326	-0.00024027	-0.000275309	-0.000270226	-0.00017433	-0.00024819	-0.000214395	-0.000239155
	-0.2	-9.37574e-05	-7.12607e-05	-7.12556e-05	-7.50059e-05	-7.80362e-05	-7.50059e-05							-0.2	-5.67281e-05	-3.98473e-05	-3.9648e-05	-7.07534e-05	-4.51299e-05	-6.11158e-05	-4.67543e-05	-5.73333e-05	-5.75594e-05	-4.35097e-05		-0.4	-0.000241671	-0.000148711	-0.000229785	-0.000190167	-0.0002179	-0.000121744	-9.79258e-05	-9.06144e-05	-0.000102277	-9.75146e-05
	-0.15	-6.96871e-05	-5.32546e-05	-5.29622e-05	-5.57497e-05	-5.8002e-05	-5.57497e-05							-0.15	-4.27282e-05	-3.00783e-05	-2.95016e-05	-5.25757e-05	-3.31377e-05	-4.57895e-05	-3.50853e-05	-4.29131e-05	-4.31834e-05	-3.24374e-05		-0.35	-0.00019	-0.000116915	-0.000180656	-0.000149508	-0.000171311	-8.79054e-05	-7.01705e-05	-6.57958e-05	-7.45229e-05	-7.11289e-05
	-0.1	-5.07505e-05	-3.90228e-05	-3.85704e-05	-4.06004e-05	-4.22407e-05	-4.06004e-05							-0.1	-3.1601e-05	-2.23922e-05	-2.18633e-05	-3.82419e-05	-2.45854e-05	-3.31609e-05	-2.60354e-05	-3.07752e-05	-3.12904e-05	-2.32404e-05		-0.3	-0.000147051	-9.04871e-05	-0.000139819	-0.000115712	-0.000132587	-6.12173e-05	-4.85774e-05	-4.58789e-05	-5.22029e-05	-4.99855e-05
	-0.05	-3.46565e-05	-2.65973e-05	-2.63389e-05	-2.77252e-05	-2.88453e-05	-2.77252e-05							-0.05	-2.15967e-05	-1.51217e-05	-1.48759e-05	-2.54558e-05	-1.65587e-05	-2.26828e-05	-1.79999e-05	-2.06312e-05	-2.14782e-05	-1.57777e-05		-0.25	-0.00011091	-6.82475e-05	-0.000105455	-8.72731e-05	-0.0001	-4.00482e-05	-3.17026e-05	-3.02052e-05	-3.44184e-05	-3.3058e-05
		-2.1147e-05																								-0.2	-8.10375e-05	-4.9866e-05	-7.70521e-05	-6.37672e-05	-7.30666e-05	-2.3622e-05	-1.86804e-05	-1.78113e-05	-2.03831e-05	-1.96159e-05
																										-0.15	-5.69163e-05	-3.50231e-05	-5.41172e-05	-4.47866e-05	-5.1318e-05	-1.07296e-05	-8.4631e-06	-8.0651e-06	-9.25452e-06	-8.97948e-06
																										-0.1	-3.5723e-05	-2.19819e-05	-3.39661e-05	-2.81099e-05	-3.22093e-05	-3.2253e-09	-2.5312e-09	-2.43751e-09	-2.58296e-09	-2.94553e-09
			--																							-0.05	-1.75441e-05	-1.07956e-05	-1.66812e-05	-1.38052e-05	-1.58184e-05	-1.50552e-05	-1.19715e-05	2.24274e-05	-1.56171e-05	-1.48847e-05
			--
			--
			--
			--
			--
			--
			--
			--
			--
			--
			--
			--
			--
			--
[truncated: 6 more columns]

## Sheet: Figure 4
Figure 4 (a)				Figure 4 (b)				Figure 4 (c)				Figure 4 (e)				Figure 4 (f)
																		TiN/Ta2O5/TiN	TiN/HfO2/TiN
	Device	On/off ratio			Number of Pulses	Current (A)			Number of Pulses	Current (A)			Number of Pulses	Current (A)			E-field 10^8 V/m	TDDB (sec)
	S1	8.8			1	0.00118			1	8.82879e-05			1	0.000172714			4.7		1181
	S2	15.1			2	0.00129			2	0.000151636			2	0.000817276			4.8		680
	S3	21.6			3	0.00132			3	0.000193184			3	0.000986542			4.9		100
	S4	19.7			4	0.00133			4	0.000239282			4	0.00108			5	1900	57
	S5	35.2			5	0.00136			5	0.000268735			5	0.00117			5.1	520
	S6	15.6			6	0.00137			6	0.000322654			6	0.00121			5.2	200
					7	0.00138			7	0.000361096			7	0.00124
					8	0.0014			8	0.000397201			8	0.00128
					9	0.00141			9	0.000410501			9	0.0013
					10	0.00142			10	0.000427424			10	0.0013
					11	0.00144			11	0.000440724			11	0.00132
					12	0.00144			12	0.000449425			12	0.00133
					13	0.00146			13	0.000467805			13	0.00134
					14	0.00146			14	0.000483519			14	0.00135
					15	0.00147			15	0.000495365			15	0.00135
					16	0.00147			16	0.000508343			16	0.00135
					17	0.00148			17	0.000541144			17	0.00137
					18	0.00148			18	0.000560003			18	0.00137
					19	0.00149			19	0.000573944			19	0.00137
					20	0.00149			20	0.000596108			20	0.00138
					21	0.00149			21	0.000612307			21	0.00138
					22	0.00149			22	0.000627296			22	0.00139
					23	0.00149			23	0.000638017			23	0.00139
					24	0.0015			24	0.00065083			24	0.00139
					25	0.0015			25	0.000657761			25	0.0014
					26	0.0015			26	0.000670414			26	0.00139
					27	0.0015			27	0.000670173			27	0.0014
					28	0.0015			28	0.000673232			28	0.00141
					29	0.00151			29	0.000680084			29	0.00141
					30	0.00151			30	0.000686048			30	0.00141
					31	0.00151			31	0.000691529			31	0.00142
					32	0.00151			32	0.000693544			32	0.00142
					33	0.00151			33	0.000694994			33	0.00143
					34	0.00151			34	0.000709017			34	0.00142
					35	0.00152			35	0.000706843			35	0.00143
					36	0.00153			36	0.00070378			36	0.00142
					37	0.00153			37	0.000710389			37	0.00143
					38	0.00153			38	0.000715468			38	0.00143
					39	0.00153			39	0.00071466			39	0.00144
					40	0.00153			40	0.000717238			40	0.00143
					41	0.00153			41	0.000724412			41	0.00143
					42	0.00154			42	0.000721511			42	0.00144
					43	0.00154			43	0.000721108			43	0.00144
					44	0.00154			44	0.000727235			44	0.00145
					45	0.00154			45	0.000730055			45	0.00144
					46	0.00155			46	0.000736662			46	0.00145
					47	0.00155			47	0.000736339			47	0.00145
					48	0.00155			48	0.000747299			48	0.00144
					49	0.00155			49	0.000742866			49	0.00145
					50	0.00155			50	0.000745931			50	0.00145
					51	0.00155			51	0.000142205			51	0.00145
					52	0.00155			52	0.00010481			52	0.00145
					53	0.00155			53	0.000107388			53	0.00144
					54	0.00155			54	7.32173e-05			54	0.00145
					55	0.00155			55	7.78932e-05			55	0.00144
					56	0.00156			56	4.63807e-05			56	0.00145
					57	0.00156			57	6.00807e-05			57	0.00145
					58	0.00156			58	5.6534e-05			58	0.00146
					59	0.00156			59	4.02544e-05			59	0.00146
					60	0.00156			60	5.22638e-05			60	0.00146
					61	0.00156			61	3.92063e-05			61	0.00146
					62	0.00157			62	4.1543e-05			62	0.00146
					63	0.00157			63	4.22689e-05			63	0.00146
					64	0.00157			64	4.01738e-05			64	0.00146
					65	0.00157			65	2.59898e-05			65	0.00146
					66	0.00157			66	3.77556e-05			66	0.00146
					67	0.00157			67	3.16308e-05			67	0.00145
					68	0.00157			68	2.52635e-05			68	0.00146
					69	0.00157			69	3.10662e-05			69	0.00146
					70	0.00157			70	3.05823e-05			70	0.00146
					71	0.00157			71	2.64731e-05			71	0.00146
					72	0.00157			72	3.70302e-05			72	0.00145
					73	0.00157			73	2.93737e-05			73	0.00146
					74	0.00157			74	3.41296e-05			74	0.00146
					75	0.00158			75	3.71923e-05			75	0.00146
					76	0.00157			76	2.51033e-05			76	0.00146
					77	0.00157			77	2.62323e-05			77	0.00146
					78	0.00158			78	2.90517e-05			78	0.00147
					79	0.00157			79	2.67951e-05			79	0.00146
					80	0.00157			80	2.6956e-05			80	0.00147
					81	0.00157			81	2.9213e-05			81	0.00147
					82	0.00158			82	2.44575e-05			82	0.00147
					83	0.00157			83	2.96969e-05			83	0.00147
					84	0.00158			84	2.58271e-05			84	0.00146
					85	0.00158			85	2.36515e-05			85	0.00146
					86	0.00158			86	2.55866e-05			86	0.00146
					87	0.00158			87	2.85679e-05			87	0.00146
					88	0.00158			88	2.45391e-05			88	0.00146
					89	0.00158			89	2.57469e-05			89	0.00146
					90	0.00158			90	1.50284e-05			90	0.00146
					91	0.00158			91	4.0819e-05			91	0.00146
					92	0.00159			92	2.26858e-05			92	0.00146
					93	0.00159			93	2.55857e-05			93	0.00146
					94	0.00159			94	2.82457e-05			94	0.00147
					95	0.00159			95	2.27663e-05			95	0.00147
					96	0.00159			96	2.40547e-05			96	0.00147
					97	0.00158			97	3.26805e-05			97	0.00147
					98	0.00159			98	2.89727e-05			98	0.00147
					99	0.00159			99	2.77616e-05			99	0.00148
					100	0.00159			100	2.25239e-05			100	0.00147
					101	0.0015			101	0.000297911			101	0.00147
					102	0.00141			102	0.000405023			102	0.000701258
					103	0.00134			103	0.000466272			103	0.000397978
					104	0.0013			104	0.000519948			104	0.000352109
					105	0.00125			105	0.000553797			105	0.000413704
					106	0.00118			106	0.000581035			106	0.000319945
					107	0.00111			107	0.000604971			107	0.000321651
					108	0.00105			108	0.000613355			108	0.00027299
					109	0.000971478			109	0.000637453			109	0.000263908
					110	0.00090684			110	0.000637531			110	0.000228288
					111	0.000852489			111	0.000655664			111	0.00020964
					112	0.000778413			112	0.000660985			112	0.000254296
					113	0.000738995			113	0.000682824			113	0.000212508
					114	0.000602492			114	0.000681214			114	0.000213015
					115	0.000547441			115	0.00069169			115	0.000217283
					116	0.000409979			116	0.00069024			116	0.000242024
					117	0.000234724			117	0.000703296			117	0.0001902
					118	0.000127866			118	0.000706198			118	0.000207954
					119	0.000142947			119	0.000718124			119	0.000191361
					120	0.000123404			120	0.000719335			120	0.000194587
					121	0.000106073			121	0.000730698			121	0.000177773
					122	7.35512e-05			122	0.000740128			122	0.00018784
					123	9.71502e-05			123	0.000749315			123	0.000179017
					124	6.49965e-05			124	0.000748914			124	0.000193952
					125	9.3205e-05			125	0.000756649			125	0.000198827
					126	6.66573e-05			126	0.000759066			126	0.000188447
					127	6.31906e-05			127	0.000762613			127	0.000186099
					128	6.61769e-05			128	0.000762935			128	0.000179857
					129	7.01969e-05			129	0.000765837			129	0.000185517
					130	5.24235e-05			130	0.000764225			130	0.000216821
					131	7.86025e-05			131	0.000768173			131	0.000189675
					132	7.50275e-05			132	0.000773414			132	0.000196589
					133	7.11921e-05			133	0.000780585			133	0.000248201
					134	6.1014e-05			134	0.000781149			134	0.000230084
					135	6.99738e-05			135	0.000782599			135	0.000217956
					136	7.15229e-05			136	0.000789691			136	0.000197483
					137	8.27326e-05			137	0.000791949			137	0.000188098
					138	0.000102753			138	0.000795335			138	0.000224491
					139	6.49598e-05			139	0.000796302			139	0.000233065
					140	7.92671e-05			140	0.000791465			140	0.000206479
					141	7.90445e-05			141	0.000799684			141	0.000262811
					142	7.28881e-05			142	0.000797591			142	0.000253251
					143	7.14127e-05			143	0.000798235			143	0.000239192
					144	8.02631e-05			144	0.00080186			144	0.000276997
					145	8.36181e-05			145	0.000803474			145	0.00028276
					146	6.51077e-05			146	0.000805812			146	0.000220692
					147	6.63237e-05			147	0.000804119			147	0.00019149
					148	5.47465e-05			148	0.000805165			148	0.000164313
					149	9.40161e-05			149	0.000807263			149	0.000172279
					150	6.58089e-05			150	0.000812017			150	0.000171947
					151	6.33001e-05			151	0.000171381			151	0.000194403
					152	8.60512e-05			152	0.000112145			152	0.000180076
					153	6.58832e-05			153	9.39303e-05			153	0.000166544
					154	7.9967e-05			154	7.3218e-05			154	0.000187663
					155	6.66935e-05			155	6.87053e-05			155	0.000184318
					156	8.85214e-05			156	5.28251e-05			156	0.000163244
					157	6.4222e-05			157	5.90333e-05			157	0.00015209
					158	5.81766e-05			158	4.25922e-05			158	0.000160129
					159	6.26367e-05			159	4.27523e-05			159	0.00014584
					160	6.45915e-05			160	4.47679e-05			160	0.000185598
					161	6.4813e-05			161	4.99255e-05			161	0.000186936
					162	5.88762e-05			162	3.71921e-05			162	0.000171737
					163	6.92368e-05			163	3.00208e-05			163	0.00016308
					164	6.22311e-05			164	3.38073e-05			164	0.000181202
					165	6.54389e-05			165	3.27588e-05			165	0.000162323
					166	6.42219e-05			166	3.33243e-05			166	0.000175467
					167	5.27179e-05			167	2.50242e-05			167	0.000152406
					168	5.55576e-05			168	3.08263e-05			168	0.000170417
					169	6.43328e-05			169	2.3814e-05			169	0.00015955
					170	6.11995e-05			170	2.25254e-05			170	0.000138706
					171	6.63972e-05			171	2.56666e-05			171	0.000159005
					172	4.96211e-05			172	2.72794e-05			172	0.000146921
					173	5.99451e-05			173	2.54254e-05			173	0.000136439
					174	6.60289e-05			174	2.75185e-05			174	0.000166003
					175	5.23856e-05			175	2.29258e-05			175	0.000158886
					176	6.50336e-05			176	2.21196e-05			176	0.000168832
					177	6.23418e-05			177	2.73587e-05			177	0.000158653
					178	5.87663e-05			178	2.19597e-05			178	0.000161623
					179	6.07201e-05			179	2.33279e-05			179	0.000152588
					180	5.61105e-05			180	2.17183e-05			180	0.000162397
					181	6.87954e-05			181	2.58269e-05			181	0.00014656
					182	6.21209e-05			182	2.13962e-05			182	0.000159004
					183	5.09492e-05			183	1.90571e-05			183	0.000146522
					184	4.89565e-05			184	2.68766e-05			184	0.000148423
					185	5.86923e-05			185	2.16365e-05			185	0.00014728
					186	7.20394e-05			186	1.99438e-05			186	0.000142983
					187	5.482e-05			187	2.22818e-05			187	0.00016096
					188	5.65898e-05			188	2.23621e-05			188	0.000155466
					189	5.03575e-05			189	1.91393e-05			189	0.000152544
					190	6.2711e-05			190	2.15571e-05			190	0.000194348
					191	6.4813e-05			191	2.02659e-05			191	0.000149363
					192	5.16493e-05			192	1.93795e-05			192	0.000161632
					193	8.12204e-05			193	1.97023e-05			193	0.000141796
					194	5.45986e-05			194	2.11546e-05			194	0.000161799
					195	6.58451e-05			195	1.9139e-05			195	0.0001487
					196	5.87277e-05			196	1.68011e-05			196	0.000142135
					197	7.43998e-05			197	2.0912e-05			197	0.00016426
					198	5.8544e-05			198	2.00244e-05			198	0.000160786
					199	5.29763e-05			199	2.09126e-05			199	0.000165144
					200	0.00118			200	1.75259e-05			200	0.000365095
					201	0.00129			201	0.000356664			201	0.00102
					202	0.00132			202	0.000468689			202	0.00111
					203	0.00133			203	0.000522926			203	0.00114
					204	0.00136			204	0.000579264			204	0.0012
					205	0.00137			205	0.000598284			205	0.00122
					206	0.00138			206	0.000618833			206	0.00125
					207	0.0014			207	0.000625605			207	0.00125
					208	0.00141			208	0.000642126			208	0.00128
					209	0.00142			209	0.000639385			209	0.00128
					210	0.00144			210	0.000657197			210	0.00129
					211	0.00144			211	0.000665579			211	0.00128
					212	0.00146			212	0.000674606			212	0.0013
					213	0.00146			213	0.00068355			213	0.00131
					214	0.00147			214	0.000701121			214	0.00132
					215	0.00147			215	0.000695641			215	0.00132
					216	0.00148			216	0.000704345			216	0.00133
					217	0.00148			217	0.00071474			217	0.00134
					218	0.00149			218	0.000712321			218	0.00134
					219	0.00149			219	0.00071869			219	0.00134
					220	0.00149			220	0.000716675			220	0.00135
					221	0.00149			221	0.000721832			221	0.00136
					222	0.00149			222	0.000724654			222	0.00136
					223	0.0015			223	0.000727958			223	0.00136
					224	0.0015			224	0.000736662			224	0.00137
					225	0.0015			225	0.000733599			225	0.00137
					226	0.0015			226	0.000738355			226	0.00137
					227	0.0015			227	0.000743915			227	0.00138
					228	0.00151			228	0.000753507			228	0.00138
					229	0.00151			229	0.000739562			229	0.00138
					230	0.00151			230	0.000753748			230	0.00139
					231	0.00151			231	0.000751009			231	0.00138
					232	0.00151			232	0.000751571			232	0.00139
					233	0.00151			233	0.000759229			233	0.00139
					234	0.00152			234	0.000762048			234	0.00139
					235	0.00153			235	0.000761727			235	0.00139
					236	0.00153			236	0.000764064			236	0.00138
					237	0.00153			237	0.000767771			237	0.00139
					238	0.00153			238	0.000767609			238	0.0014
					239	0.00153			239	0.000770832			239	0.00139
					240	0.00153			240	0.000772364			240	0.0014
					241	0.00154			241	0.000777766			241	0.0014
					242	0.00154			242	0.000776315			242	0.00139
					243	0.00154			243	0.000776555			243	0.0014
					244	0.00154			244	0.000779134			244	0.0014
					245	0.00155			245	0.000780905			245	0.0014
					246	0.00155			246	0.000781875			246	0.0014
					247	0.00155			247	0.000779859			247	0.00141
					248	0.00155			248	0.00078663			248	0.00141
					249	0.00155			249	0.000787677			249	0.00141
					250	0.00155			250	0.000787596			250	0.00141
					251	0.00155			251	0.000201119			251	0.00141
					252	0.00155			252	0.000179153			252	0.00141
					253	0.00155			253	8.03894e-05			253	0.00142
					254	0.00155			254	0.000107711			254	0.00142
					255	0.00156			255	8.03084e-05			255	0.00142
					256	0.00156			256	7.31365e-05			256	0.00142
					257	0.00156			257	4.2592e-05			257	0.00142
					258	0.00156			258	4.517e-05			258	0.00142
					259	0.00156			259	4.37206e-05			259	0.00142
					260	0.00156			260	4.38802e-05			260	0.00141
					261	0.00157			261	4.9763e-05			261	0.00141
					262	0.00157			262	3.81594e-05			262	0.00141
					263	0.00157			263	4.08182e-05			263	0.00142
					264	0.00157			264	3.2759e-05			264	0.00142
					265	0.00157			265	3.96087e-05			265	0.00142
					266	0.00157			266	4.0334e-05			266	0.00142
					267	0.00157			267	3.26766e-05			267	0.00142
					268	0.00157			268	2.42184e-05			268	0.00142
					269	0.00157			269	3.53382e-05			269	0.00142
					270	0.00157			270	3.02606e-05			270	0.00142
					271	0.00157			271	2.99384e-05			271	0.00143
					272	0.00157			272	2.73586e-05			272	0.00143
					273	0.00157			273	3.48552e-05			273	0.00143
					274	0.00158			274	2.51827e-05			274	0.00143
					275	0.00157			275	2.30879e-05			275	0.00143
					276	0.00157			276	2.33296e-05			276	0.00143
					277	0.00158			277	1.83326e-05			277	0.00143
					278	0.00157			278	2.09918e-05			278	0.00143
					279	0.00157			279	2.27656e-05			279	0.00144
					280	0.00157			280	1.97026e-05			280	0.00143
					281	0.00158			281	2.54254e-05			281	0.00144
					282	0.00157			282	2.2202e-05			282	0.00143
					283	0.00158			283	2.05067e-05			283	0.00143
					284	0.00158			284	1.88966e-05			284	0.00143
					285	0.00158			285	1.79295e-05			285	0.00143
					286	0.00158			286	2.21197e-05			286	0.00144
					287	0.00158			287	1.92992e-05			287	0.00143
					288	0.00158			288	2.0831e-05			288	0.00144
					289	0.00158			289	1.81724e-05			289	0.00144
					290	0.00158			290	1.92985e-05			290	0.00143
					291	0.00159			291	1.89774e-05			291	0.00144
					292	0.00159			292	2.55048e-05			292	0.00144
					293	0.00159			293	2.24418e-05			293	0.00143
					294	0.00159			294	2.0267e-05			294	0.00144
					295	0.00159			295	1.98658e-05			295	0.00144
					296	0.00158			296	2.05076e-05			296	0.00144
					297	0.00159			297	2.04279e-05			297	0.00144
					298	0.00159			298	1.59968e-05			298	0.00144
					299	0.00159			299	1.97832e-05			299	0.00144
					300	0.0015			300	1.3901e-05			300	0.00144
					301	0.00141			301	0.000347269			301	0.000960068
					302	0.00134			302	0.00045539			302	0.000744804
					303	0.0013			303	0.000524863			303	0.000593958
					304	0.00125			304	0.000572171			304	0.000372941
					305	0.00118			305	0.000594978			305	0.00042047
					306	0.00111			306	0.000607069			306	0.000440143
					307	0.00105			307	0.000631487			307	0.000417594
					308	0.000971478			308	0.000644301			308	0.000460994
					309	0.00090684			309	0.000655181			309	0.000470765
					310	0.000852489			310	0.000663241			310	0.000497202
					311	0.000778413			311	0.000670414			311	0.000487175
					312	0.000738995			312	0.000671945			312	0.000507288
					313	0.000602492			313	0.00067541			313	0.000492558
					314	0.000547441			314	0.000676459			314	0.000420767
					315	0.000409979			315	0.00068758			315	0.000379173
					316	0.000234724			316	0.000687419			316	0.000435258
					317	0.000127866			317	0.000685484			317	0.000406847
					318	0.000142947			318	0.000692095			318	0.000478435
					319	0.000123404			319	0.000700636			319	0.000457712
					320	0.000106073			320	0.000705392			320	0.000479118
					321	7.35512e-05			321	0.000718124			321	0.000546559
					322	9.71502e-05			322	0.000717642			322	0.00046881
					323	6.49965e-05			323	0.00071748			323	0.000467649
					324	9.3205e-05			324	0.000723363			324	0.000432565
					325	6.66573e-05			325	0.00072304			325	0.000442871
					326	6.31906e-05			326	0.000729167			326	0.000451314
					327	6.61769e-05			327	0.000733761			327	0.000402272
					328	7.01969e-05			328	0.000735936			328	0.000377421
					329	5.24235e-05			329	0.000738435			329	0.000366895
					330	7.86025e-05			330	0.000737065			330	0.000352912
					331	7.50275e-05			331	0.000743836			331	0.000409593
					332	7.11921e-05			332	0.000745447			332	0.000365806
					333	6.1014e-05			333	0.000743674			333	0.000364885
					334	6.99738e-05			334	0.000742062			334	0.000419879
					335	7.15229e-05			335	0.00074593			335	0.000346163
					336	8.27326e-05			336	0.000749718			336	0.000392133
					337	0.000102753			337	0.000750767			337	0.000360803
					338	6.49598e-05			338	0.000754955			338	0.000393313
					339	7.92671e-05			339	0.000760679			339	0.000397665
					340	7.90445e-05			340	0.000757696			340	0.000395268
					341	7.28881e-05			341	0.00076342			341	0.000389312
					342	7.14127e-05			342	0.000761163			342	0.000408727
					343	8.02631e-05			343	0.000765353			343	0.000407122
					344	8.36181e-05			344	0.000767288			344	0.000414109
					345	6.51077e-05			345	0.000771963			345	0.000404846
					346	6.63237e-05			346	0.00077172			346	0.000458265
					347	5.47465e-05			347	0.000771559			347	0.000451627
					348	9.40161e-05			348	0.000775186			348	0.000444567
					349	6.58089e-05			349	0.000778167			349	0.00042753
					350	6.33001e-05			350	0.000778649			350	0.00037296
					351	8.60512e-05			351	0.000236497			351	0.000394383
					352	6.58832e-05			352	0.00013632			352	0.000397039
					353	7.9967e-05			353	9.84429e-05			353	0.000382316
					354	6.66935e-05			354	8.77242e-05			354	0.000402845
					355	8.85214e-05			355	5.5486e-05			355	0.00041256
					356	6.4222e-05			356	5.53258e-05			356	0.000397012
					357	5.81766e-05			357	4.57355e-05			357	0.000359777
					358	6.26367e-05			358	4.1303e-05			358	0.000362258
					359	6.45915e-05			359	3.59022e-05			359	0.00043155
					360	6.4813e-05			360	3.67087e-05			360	0.00043131
					361	5.88762e-05			361	3.42923e-05			361	0.000484297
					362	6.92368e-05			362	3.49364e-05			362	0.000409335
					363	6.22311e-05			363	3.06651e-05			363	0.000363741
					364	6.54389e-05			364	3.04218e-05			364	0.000399528
					365	6.42219e-05			365	3.42907e-05			365	0.000346438
					366	5.27179e-05			366	2.7036e-05			366	0.000343997
					367	5.55576e-05			367	2.56663e-05			367	0.000359243
					368	6.43328e-05			368	2.41348e-05			368	0.000329542
					369	6.11995e-05			369	2.95346e-05			369	0.000370571
					370	6.63972e-05			370	3.17104e-05			370	0.000428269
					371	4.96211e-05			371	2.22802e-05			371	0.000452016
					372	5.99451e-05			372	2.57471e-05			372	0.000380445
					373	6.60289e-05			373	3.33228e-05			373	0.000432167
					374	5.23856e-05			374	2.38951e-05			374	0.000381441
					375	6.50336e-05			375	2.54262e-05			375	0.00034112
					376	6.23418e-05			376	2.33304e-05			376	0.00033461
					377	5.87663e-05			377	2.38131e-05			377	0.000323275
					378	6.07201e-05			378	2.20394e-05			378	0.000306828
					379	5.61105e-05			379	2.30074e-05			379	0.000264516
					380	6.87954e-05			380	2.15565e-05			380	0.00026933
					381	6.21209e-05			381	2.24434e-05			381	0.000276732
					382	5.09492e-05			382	2.17178e-05			382	0.000303528
					383	4.89565e-05			383	2.07502e-05			383	0.000298705
					384	5.86923e-05			384	2.26839e-05			384	0.000305601
					385	7.20394e-05			385	2.87298e-05			385	0.000299723
					386	5.482e-05			386	2.42179e-05			386	0.000319899
					387	5.65898e-05			387	2.09119e-05			387	0.000365927
					388	5.03575e-05			388	2.36517e-05			388	0.000371559
					389	6.2711e-05			389	2.68771e-05			389	0.000385637
					390	6.4813e-05			390	2.26849e-05			390	0.000349574
					391	5.16493e-05			391	2.45397e-05			391	0.000405093
					392	8.12204e-05			392	1.91399e-05			392	0.000413189
					393	5.45986e-05			393	2.66351e-05			393	0.000377256
					394	6.58451e-05			394	3.08247e-05			394	0.000380907
					395	5.87277e-05			395	1.83324e-05			395	0.000354781
					396	7.43998e-05			396	2.71193e-05			396	0.000346891
					397	5.8544e-05			397	2.32486e-05			397	0.000332511
					398	5.29763e-05			398	2.21217e-05			398	0.000374988
					399	5.29763e-05			399	2.56675e-05			399	0.000353878
					400	0.00107			400	2.59889e-05			400	0.000432103
					401	0.00107			401	0.000332244			401	0.00108
					402	0.00113			402	0.000407198			402	0.00119
					403	0.00117			403	0.000480053			403	0.00126
					404	0.00119			404	0.000517691			404	0.00128
					405	0.00122			405	0.000540981			405	0.0013
					406	0.00124			406	0.000560728			406	0.00133
					407	0.00125			407	0.000571045			407	0.00134
					408	0.00126			408	0.000590628			408	0.00136
					409	0.00127			409	0.000590547			409	0.00136
					410	0.00128			410	0.000609809			410	0.00137
					411	0.00128			411	0.000621416			411	0.00138
					412	0.00129			412	0.000620367			412	0.00138
					413	0.0013			413	0.00062351			413	0.00138
					414	0.0013			414	0.0006414			414	0.0014
					415	0.00131			415	0.000640514			415	0.0014
					416	0.00131			416	0.000652441			416	0.00141
					417	0.00131			417	0.000652121			417	0.00141
					418	0.00131			418	0.000670898			418	0.0014
					419	0.00132			419	0.000673476			419	0.00141
					420	0.00132			420	0.000674283			420	0.00142
					421	0.00132			421	0.000680892			421	0.00142
					422	0.00133			422	0.000683874			422	0.00142
					423	0.00133			423	0.000681133			423	0.00142
					424	0.00133			424	0.000684437			424	0.00143
					425	0.00133			425	0.000690804			425	0.00142
					426	0.00133			426	0.000688388			426	0.00142
					427	0.00134			427	0.000686693			427	0.00143
					428	0.00133			428	0.000692657			428	0.00143
					429	0.00134			429	0.00069443			429	0.00143
					430	0.00134			430	0.000694269			430	0.00144
					431	0.00134			431	0.000700235			431	0.00144
					432	0.00134			432	0.000707568			432	0.00144
					433	0.00134			433	0.000713371			433	0.00144
					434	0.00135			434	0.000716273			434	0.00145
					435	0.00135			435	0.000724412			435	0.00145
					436	0.00135			436	0.000719174			436	0.00145
					437	0.00135			437	0.000729975			437	0.00144
					438	0.00135			438	0.00072643			438	0.00144
					439	0.00135			439	0.000735452			439	0.00145
					440	0.00135			440	0.000731263			440	0.00145
					441	0.00135			441	0.000743914			441	0.00145
					442	0.00135			442	0.000734567			442	0.00145
					443	0.00136			443	0.000741177			443	0.00145
					444	0.00136			444	0.000737226			444	0.00145
					445	0.00136			445	0.000747703			445	0.00145
					446	0.00135			446	0.000751248			446	0.00145
					447	0.00136			447	0.000749073			447	0.00145
					448	0.00136			448	0.000745286			448	0.00145
					449	0.00136			449	0.000750203			449	0.00145
					450	0.00136			450	0.000748026			450	0.00145
					451	0.00136			451	0.000206196			451	0.00145
					452	0.00137			452	0.000142447			452	0.00145
					453	0.00137			453	0.000104005			453	0.00146
					454	0.00137			454	8.76437e-05			454	0.00146
					455	0.00137			455	6.04031e-05			455	0.00146
					456	0.00137			456	5.9516e-05			456	0.00146
					457	0.00137			457	4.29143e-05			457	0.00146
					458	0.00138			458	4.49295e-05			458	0.00147
					459	0.00138			459	4.02553e-05			459	0.00146
					460	0.00138			460	3.47738e-05			460	0.00147
					461	0.00138			461	3.90461e-05			461	0.00146
					462	0.00138			462	3.78372e-05			462	0.00146
					463	0.00138			463	3.09856e-05			463	0.00147
					464	0.00138			464	3.1471e-05			464	0.00146
					465	0.00138			465	3.14702e-05			465	0.00147
					466	0.00138			466	3.37258e-05			466	0.00147
					467	0.00138			467	2.85698e-05			467	0.00146
					468	0.00138			468	2.51837e-05			468	0.00146
					469	0.00138			469	3.18727e-05			469	0.00146
					470	0.00138			470	2.43786e-05			470	0.00147
					471	0.00138			471	2.20413e-05			471	0.00147
					472	0.00138			472	2.33284e-05			472	0.00147
					473	0.00138			473	2.0992e-05			473	0.00147
					474	0.00138			474	2.17188e-05			474	0.00147
					475	0.00138			475	2.65533e-05			475	0.00147
					476	0.00138			476	2.48621e-05			476	0.00147
					477	0.00138			477	2.12338e-05			477	0.00147
					478	0.00138			478	2.78423e-05			478	0.00147
					479	0.00139			479	2.19597e-05			479	0.00147
					480	0.00139			480	2.74399e-05			480	0.00147
					481	0.00139			481	2.2362e-05			481	0.00147
					482	0.00138			482	1.99445e-05			482	0.00147
					483	0.00139			483	2.09938e-05			483	0.00147
					484	0.00139			484	1.96231e-05			484	0.00147
					485	0.00139			485	1.58335e-05			485	0.00147
					486	0.00139			486	2.051e-05			486	0.00147
					487	0.00139			487	2.03471e-05			487	0.00147
					488	0.00139			488	2.21215e-05			488	0.00147
					489	0.00139			489	2.26839e-05			489	0.00148
					490	0.00139			490	2.20397e-05			490	0.00148
					491	0.00139			491	1.72051e-05			491	0.00148
					492	0.0014			492	2.07503e-05			492	0.00148
					493	0.00139			493	2.31675e-05			493	0.00148
					494	0.00139			494	1.91393e-05			494	0.00147
					495	0.0014			495	1.8011e-05			495	0.00148
					496	0.00139			496	1.68015e-05			496	0.00148
					497	0.00139			497	1.82526e-05			497	0.00148
					498	0.0014			498	2.06701e-05			498	0.00148
					499	0.0014			499	1.57548e-05			499	0.00148
					500	0.0014			500	1.81719e-05			500	0.00148
					501	0.000479853			501	0.000295252			501	0.00123
					502	0.000266066			502	0.000450394			502	0.0012
					503	0.00021083			503	0.000511242			503	0.00116
					504	0.000124879			504	0.000559115			504	0.0011
					505	0.000117579			505	0.000586031			505	0.000891668
					506	8.33593e-05			506	0.000595706			506	0.000741061
					507	8.50566e-05			507	0.000622864			507	0.000580037
					508	6.76511e-05			508	0.000629392			508	0.000520984
					509	6.97915e-05			509	0.000637048			509	0.000497498
					510	6.49234e-05			510	0.00064785			510	0.000469917
					511	6.06464e-05			511	0.000655908			511	0.000414147
					512	5.30503e-05			512	0.000665498			512	0.00038651
					513	5.40835e-05			513	0.000673719			513	0.000384961
					514	4.91797e-05			514	0.000674363			514	0.000417833
					515	4.66348e-05			515	0.000681697			515	0.000396484
					516	6.7543e-05			516	0.000676701			516	0.00042366
					517	4.94743e-05			517	0.00068218			517	0.000392004
					518	4.54545e-05			518	0.000681938			518	0.000384021
					519	4.43858e-05			519	0.000682825			519	0.000382823
					520	6.49967e-05			520	0.000686854			520	0.000374249
					521	5.40459e-05			521	0.000694352			521	0.000361278
					522	5.77711e-05			522	0.00069419			522	0.000403638
					523	6.52929e-05			523	0.000697332			523	0.000357815
					524	5.76235e-05			524	0.000702571			524	0.00041718
					525	6.07568e-05			525	0.00071047			525	0.000426185
					526	5.10598e-05			526	0.000704747			526	0.000378536
					527	5.16497e-05			527	0.000704264			527	0.000412956
					528	6.06096e-05			528	0.000714337			528	0.000355297
					529	4.44585e-05			529	0.000713372			529	0.000407896
					530	5.86186e-05			530	0.000720866			530	0.000394917
					531	5.41938e-05			531	0.00072022			531	0.000380168
					532	6.6546e-05			532	0.000727636			532	0.000409224
					533	6.27464e-05			533	0.000726185			533	0.000466727
					534	5.86924e-05			534	0.000716756			534	0.000457121
					535	5.34934e-05			535	0.000721752			535	0.000409702
					536	5.90615e-05			536	0.000733196			536	0.00043804
					537	5.08745e-05			537	0.00072949			537	0.000491395
					538	4.28741e-05			538	0.000736903			538	0.000433449
					539	4.85156e-05			539	0.000738594			539	0.000442981
					540	4.5639e-05			540	0.00074029			540	0.000455074
					541	5.64429e-05			541	0.000741901			541	0.000409204
					542	5.0913e-05			542	0.000746816			542	0.000425668
					543	7.28139e-05			543	0.00073787			543	0.000429337
					544	6.31541e-05			544	0.000746978			544	0.000375172
					545	4.72259e-05			545	0.000749316			545	0.000374785
					546	6.50709e-05			546	0.000752217			546	0.000346043
					547	5.1539e-05			547	0.000755764			547	0.000387433
					548	5.19079e-05			548	0.000753587			548	0.000354282
					549	4.48282e-05			549	0.000754312			549	0.000355517
					550	4.84424e-05			550	0.000756891			550	0.00033179
					551	5.17231e-05			551	0.000220739			551	0.000381275
					552	4.21737e-05			552	0.000159936			552	0.00034311
					553	4.48282e-05			553	0.000106502			553	0.000357271
					554	5.90606e-05			554	8.57103e-05			554	0.000363004
					555	5.47098e-05			555	7.12826e-05			555	0.00036765
					556	3.56093e-05			556	4.54124e-05			556	0.000341332
					557	4.95114e-05			557	4.71037e-05			557	0.000334243
					558	4.7924e-05			558	4.75081e-05			558	0.000349455
					559	4.26527e-05			559	3.21953e-05			559	0.00030869
					560	5.37143e-05			560	3.56602e-05			560	0.000326943
					561	5.34196e-05			561	2.68753e-05			561	0.000305032
					562	4.19161e-05			562	2.63919e-05			562	0.000321872
					563	5.77338e-05			563	2.462e-05			563	0.000365142
					564	4.24316e-05			564	2.64728e-05			564	0.000319372
					565	3.94814e-05			565	3.11472e-05			565	0.000312348
					566	5.3088e-05			566	2.2846e-05			566	0.000333267
					567	4.94009e-05			567	2.55871e-05			567	0.000349122
					568	5.04693e-05			568	2.76838e-05			568	0.000343757
					569	4.31685e-05			569	2.88104e-05			569	0.000413206
					570	5.47469e-05			570	2.80833e-05			570	0.000309122
					571	4.3169e-05			571	2.41366e-05			571	0.000346155
					572	4.56382e-05			572	2.0833e-05			572	0.000390437
					573	4.84782e-05			573	2.22839e-05			573	0.000427458
					574	4.3427e-05			574	2.38941e-05			574	0.000391009
					575	4.24308e-05			575	2.09129e-05			575	0.000426683
					576	5.57415e-05			576	1.95423e-05			576	0.000397996
					577	4.06987e-05			577	2.30072e-05			577	0.000434481
					578	4.36488e-05			578	2.15572e-05			578	0.00042589
					579	5.30138e-05			579	2.10735e-05			579	0.000422497
					580	5.65912e-05			580	1.99447e-05			580	0.000407472
					581	4.41282e-05			581	2.06698e-05			581	0.000383036
					582	4.48644e-05			582	2.60692e-05			582	0.000445507
					583	4.16941e-05			583	2.55861e-05			583	0.000443883
					584	3.81544e-05			584	1.77689e-05			584	0.000395306
					585	4.14728e-05			585	2.16376e-05			585	0.000375411
					586	3.82648e-05			586	2.28472e-05			586	0.00044263
					587	3.94079e-05			587	2.05114e-05			587	0.000451277
					588	3.8265e-05			588	2.55064e-05			588	0.000408542
					589	4.29466e-05			589	2.33305e-05			589	0.000434886
					590	4.80726e-05			590	2.3087e-05			590	0.000362377
					591	3.96672e-05			591	2.56684e-05			591	0.000392761
					592	3.74169e-05			592	2.14767e-05			592	0.000334685
					593	3.84119e-05			593	2.67148e-05			593	0.00037188
					594	3.45042e-05			594	2.93748e-05			594	0.000359343
					595	3.74905e-05			595	2.29262e-05			595	0.000349379
					596	3.52043e-05			596	2.06694e-05			596	0.000398318
					597	4.23578e-05			597	2.65539e-05			597	0.000364479
					598	3.60892e-05			598	2.14755e-05			598	0.000332529
					599	3.96289e-05			599	2.36507e-05			599	0.000436603
					600	3.83753e-05			600	2.1996e-05			600	0.000476387
					601	0.00112			601	0.000358518			601	0.00109
					602	0.00119			602	0.000487064			602	0.00117
					603	0.00124			603	0.000549282			603	0.00121
					604	0.00125			604	0.000586355			604	0.00124
					605	0.00127			605	0.000609809			605	0.00125
					606	0.00129			606	0.000632696			606	0.00127
					607	0.00131			607	0.000650509			607	0.00129
					608	0.00132			608	0.000663968			608	0.0013
					609	0.00133			609	0.000665014			609	0.00131
					610	0.00133			610	0.000671381			610	0.00131
					611	0.00134			611	0.000682339			611	0.00131
					612	0.00135			612	0.000690402			612	0.00133
					613	0.00135			613	0.000689837			613	0.00132
					614	0.00136			614	0.000692255			614	0.00132
					615	0.00135			615	0.000700798			615	0.00133
					616	0.00137			616	0.000699831			616	0.00133
					617	0.00137			617	0.000703459			617	0.00134
					618	0.00138			618	0.000707811			618	0.00135
					619	0.00138			619	0.000716272			619	0.00135
					620	0.00139			620	0.000716191			620	0.00135
					621	0.00139			621	0.000719334			621	0.00137
					622	0.00139			622	0.00072167			622	0.00138
					623	0.0014			623	0.00072409			623	0.00138
					624	0.00141			624	0.000730215			624	0.00139
					625	0.0014			625	0.000730456			625	0.00139
					626	0.00141			626	0.000733116			626	0.00139
					627	0.00141			627	0.000736096			627	0.00139
					628	0.00142			628	0.000734082			628	0.00139
					629	0.00142			629	0.000738434			629	0.0014
					630	0.00142			630	0.000741496			630	0.0014
					631	0.00143			631	0.000735613			631	0.0014
					632	0.00143			632	0.000742705			632	0.0014
					633	0.00144			633	0.000745205			633	0.0014
					634	0.00143			634	0.000750765			634	0.00141
					635	0.00145			635	0.000746252			635	0.00141
					636	0.00145			636	0.000752861			636	0.00142
					637	0.00145			637	0.000750604			637	0.00142
					638	0.00145			638	0.000756808			638	0.00142
					639	0.00146			639	0.000758341			639	0.00142
					640	0.00146			640	0.000759631			640	0.00142
					641	0.00147			641	0.000764627			641	0.00142
					642	0.00146			642	0.000764708			642	0.00142
					643	0.00147			643	0.000757455			643	0.00142
					644	0.00147			644	0.000758745			644	0.00142
					645	0.00148			645	0.000765916			645	0.00142
					646	0.00148			646	0.000773089			646	0.00142
					647	0.00148			647	0.000770914			647	0.00142
					648	0.00148			648	0.000767529			648	0.00143
					649	0.00148			649	0.000773169			649	0.00143
					650	0.00148			650	0.000766963			650	0.00143
					651	0.00148			651	0.000205228			651	0.00143
					652	0.00148			652	0.000150828			652	0.00143
					653	0.00148			653	0.000102669			653	0.00144
					654	0.00149			654	7.93438e-05			654	0.00143
					655	0.00149			655	5.29888e-05			655	0.00143
					656	0.00149			656	5.24229e-05			656	0.00143
					657	0.00149			657	5.26657e-05			657	0.00143
					658	0.0015			658	4.98421e-05			658	0.00144
					659	0.0015			659	4.23502e-05			659	0.00144
					660	0.00149			660	4.09783e-05			660	0.00144
					661	0.0015			661	3.85601e-05			661	0.00144
					662	0.0015			662	3.22755e-05			662	0.00144
					663	0.0015			663	3.92863e-05			663	0.00144
					664	0.0015			664	3.65457e-05			664	0.00144
					665	0.00151			665	2.80031e-05			665	0.00145
					666	0.00151			666	3.0824e-05			666	0.00145
					667	0.00151			667	3.01808e-05			667	0.00145
					668	0.00151			668	2.50217e-05			668	0.00145
					669	0.00151			669	2.29277e-05			669	0.00145
					670	0.00151			670	2.33291e-05			670	0.00144
					671	0.00151			671	2.67152e-05			671	0.00145
					672	0.00152			672	2.69563e-05			672	0.00145
					673	0.00151			673	2.3732e-05			673	0.00145
					674	0.00151			674	2.62308e-05			674	0.00145
					675	0.00151			675	2.58289e-05			675	0.00145
					676	0.00152			676	2.63097e-05			676	0.00145
					677	0.00152			677	2.09926e-05			677	0.00145
					678	0.00152			678	2.204e-05			678	0.00145
					679	0.00152			679	2.64722e-05			679	0.00145
					680	0.00152			680	2.63928e-05			680	0.00146
					681	0.00152			681	2.13961e-05			681	0.00145
					682	0.00152			682	2.04268e-05			682	0.00145
					683	0.00153			683	2.17191e-05			683	0.00145
					684	0.00153			684	2.55857e-05			684	0.00145
					685	0.00153			685	2.18784e-05			685	0.00146
					686	0.00153			686	2.0831e-05			686	0.00145
					687	0.00153			687	2.70378e-05			687	0.00146
					688	0.00153			688	2.26038e-05			688	0.00145
					689	0.00153			689	2.20398e-05			689	0.00146
					690	0.00153			690	2.26844e-05			690	0.00146
					691	0.00153			691	1.76088e-05			691	0.00146
					692	0.00153			692	2.55871e-05			692	0.00146
					693	0.00153			693	1.97024e-05			693	0.00146
					694	0.00153			694	1.82531e-05			694	0.00146
					695	0.00153			695	1.86546e-05			695	0.00146
					696	0.00153			696	2.03486e-05			696	0.00146
					697	0.00154			697	2.34103e-05			697	0.00146
					698	0.00153			698	2.09923e-05			698	0.00146
					699	0.00153			699	2.00254e-05			699	0.00146
					700	0.00154			700	2.42969e-05			700	0.00146
					701	0.00108			701	0.00038129			701	0.00114
					702	0.000913293			702	0.000501974			702	0.000978632
					703	0.000755109			703	0.000564917			703	0.000840174
					704	0.000389368			704	0.000612227			704	0.000625685
					705	0.000169051			705	0.000624961			705	0.000557378
					706	0.000107253			706	0.000668318			706	0.000533982
					707	8.31753e-05			707	0.000677264			707	0.000527474
					708	6.63249e-05			708	0.00069153			708	0.00048568
					709	5.965e-05			709	0.000693788			709	0.000401813
					710	5.40089e-05			710	0.000707325			710	0.000360365
					711	3.88909e-05			711	0.000719254			711	0.000400466
					712	3.97033e-05			712	0.000721994			712	0.000357269
					713	3.98498e-05			713	0.000730135			713	0.000377201
					714	3.6016e-05			714	0.000737144			714	0.000382786
					715	4.26517e-05			715	0.000738517			715	0.000342805
					716	4.47905e-05			716	0.000740369			716	0.000361078
					717	4.18038e-05			717	0.000743351			717	0.000347471
					718	4.18049e-05			718	0.000750927			718	0.000300727
					719	4.06972e-05			719	0.000754716			719	0.000292475
					720	3.80061e-05			720	0.000748188			720	0.000283265
					721	3.75268e-05			721	0.000756729			721	0.000301904
					722	3.99235e-05			722	0.000759067			722	0.000348025
					723	3.58299e-05			723	0.000763742			723	0.000399195
					724	3.97763e-05			724	0.000763579			724	0.000398771
					725	3.76003e-05			725	0.000767289			725	0.000432673
					726	4.15831e-05			726	0.000772203			726	0.000365622
					727	4.49754e-05			727	0.000770027			727	0.000384215
					728	3.57935e-05			728	0.000773413			728	0.00040126
					729	4.17312e-05			729	0.000781229			729	0.000393719
					730	4.03664e-05			730	0.000781713			730	0.000370009
					731	3.60156e-05			731	0.000778086			731	0.000402606
					732	3.32513e-05			732	0.00078268			732	0.000323338
					733	4.1141e-05			733	0.00078413			733	0.000387654
					734	5.2645e-05			734	0.000789048			734	0.000357575
					735	4.17682e-05			735	0.00078663			735	0.000385717
					736	4.72979e-05			736	0.000786147			736	0.000354836
					737	3.6531e-05			737	0.000790498			737	0.000404837
					738	3.47977e-05			738	0.000785985			738	0.000404356
					739	3.75648e-05			739	0.000789854			739	0.00039466
					740	3.94442e-05			740	0.000791222			740	0.000349084
					741	3.37669e-05			741	0.000790177			741	0.000371256
					742	3.71593e-05			742	0.000795818			742	0.000342964
					743	3.63482e-05			743	0.000796381			743	0.000344217
					744	6.43333e-05			744	0.000791546			744	0.000317504
					745	4.15462e-05			745	0.000788565			745	0.000331865
					746	3.91874e-05			746	0.000801378			746	0.00027463
					747	5.26458e-05			747	0.000801056			747	0.000332897
					748	4.35382e-05			748	0.000801539			748	0.000283366
					749	4.04754e-05			749	0.000800733			749	0.000297425
					750	5.41568e-05			750	0.000800249			750	0.00032685
					751	4.41274e-05			751	0.000211757			751	0.000336123
					752	4.73354e-05			752	0.000128504			752	0.00034075
					753	3.5978e-05			753	9.46548e-05			753	0.00031671
					754	5.01758e-05			754	7.9422e-05			754	0.000295931
					755	4.61927e-05			755	7.28501e-05			755	0.000300478
					756	4.30946e-05			756	7.30553e-05			756	0.000315235
					757	3.64211e-05			757	5.02484e-05			757	0.000344935
					758	4.02564e-05			758	4.96032e-05			758	0.000328658
					759	4.13613e-05			759	4.94416e-05			759	0.000296956
					760	3.99961e-05			760	4.44439e-05			760	0.000285626
					761	4.7188e-05			761	3.79161e-05			761	0.000285821
					762	5.16128e-05			762	4.21883e-05			762	0.000306239
					763	5.84713e-05			763	4.16231e-05			763	0.000278408
					764	4.57127e-05			764	3.41292e-05			764	0.000302874
					765	4.61171e-05			765	3.01803e-05			765	0.000339995
					766	4.84049e-05			766	3.27603e-05			766	0.000334409
					767	3.56096e-05			767	3.4694e-05			767	0.000303388
					768	3.23637e-05			768	3.02605e-05			768	0.000357473
					769	3.02623e-05			769	3.45325e-05			769	0.000346605
					770	3.03377e-05			770	4.00115e-05			770	0.000362045
					771	3.29551e-05			771	3.66276e-05			771	0.000339423
					772	3.41711e-05			772	3.12285e-05			772	0.000383054
					773	3.28811e-05			773	3.17117e-05			773	0.000324185
					774	3.74157e-05			774	2.74408e-05			774	0.000363059
					775	2.99685e-05			775	2.57466e-05			775	0.000344208
					776	3.41342e-05			776	3.30811e-05			776	0.000347408
					777	4.0035e-05			777	2.76014e-05			777	0.000359465
					778	3.92972e-05			778	3.29211e-05			778	0.000340806
					779	3.85581e-05			779	2.881e-05			779	0.000345416
					780	3.5646e-05			780	3.17117e-05			780	0.000338906
					781	4.54916e-05			781	3.16309e-05			781	0.000365511
					782	4.70028e-05			782	2.71164e-05			782	0.00036883
					783	3.33603e-05			783	2.29253e-05			783	0.000376609
					784	3.8116e-05			784	2.49411e-05			784	0.000371799
					785	4.02933e-05			785	3.59834e-05			785	0.000383837
					786	3.51317e-05			786	2.51023e-05			786	0.000382334
					787	3.69004e-05			787	3.84833e-05			787	0.000391414
					788	2.98583e-05			788	3.34044e-05			788	0.000360983
					789	3.91871e-05			789	3.35642e-05			789	0.000353988
					790	4.65236e-05			790	3.63856e-05			790	0.000323613
					791	3.01898e-05			791	2.1959e-05			791	0.000327321
					792	2.97835e-05			792	3.5338e-05			792	0.000303648
					793	3.70108e-05			793	2.13134e-05			793	0.000365769
					794	3.18844e-05			794	2.88885e-05			794	0.000363022
					795	3.80426e-05			795	3.95287e-05			795	0.000343451
					796	3.68263e-05			796	2.38142e-05			796	0.000349019
					797	2.93049e-05			797	3.14717e-05			797	0.000323779
					798	4.25786e-05			798	2.46997e-05			798	0.000346474
					799	4.22841e-05			799	2.82448e-05			799	0.00032345
					800	3.95179e-05			800	2.26036e-05			800	0.000315345
					801	0.00109			801	0.000368268			801	0.00108
					802	0.00119			802	0.000492704			802	0.00115
					803	0.00123			803	0.000548556			803	0.00119
					804	0.00128			804	0.00058692			804	0.00122
					805	0.00131			805	0.000619157			805	0.00124
					806	0.00132			806	0.000640596			806	0.00126
					807	0.00134			807	0.000655505			807	0.00128
					808	0.00136			808	0.000676055			808	0.0013
					809	0.00136			809	0.000675491			809	0.00132
					810	0.00138			810	0.000691207			810	0.00134
					811	0.00139			811	0.000693947			811	0.00135
					812	0.00139			812	0.000700234			812	0.00135
					813	0.0014			813	0.000715222			813	0.00136
					814	0.0014			814	0.000710146			814	0.00136
					815	0.0014			815	0.000718771			815	0.00138
					816	0.00141			816	0.000726748			816	0.00137
					817	0.00141			817	0.000730456			817	0.00137
					818	0.00142			818	0.000737226			818	0.00138
					819	0.00143			819	0.00074311			819	0.00138
					820	0.00143			820	0.000745042			820	0.00139
					821	0.00144			821	0.000749637			821	0.00139
					822	0.00145			822	0.000744317			822	0.00139
					823	0.00145			823	0.000752861			823	0.0014
					824	0.00145			824	0.000765112			824	0.00139
					825	0.00146			825	0.000760356			825	0.0014
					826	0.00146			826	0.000764224			826	0.00141
					827	0.00146			827	0.000766561			827	0.0014
					828	0.00146			828	0.000763419			828	0.00141
					829	0.00147			829	0.00077583			829	0.00141
					830	0.00147			830	0.000769382			830	0.00141
					831	0.00148			831	0.000774139			831	0.00142
					832	0.00148			832	0.000771316			832	0.00141
					833	0.00148			833	0.000773654			833	0.00142
					834	0.00148			834	0.000772123			834	0.00142
					835	0.00147			835	0.000777039			835	0.00142
					836	0.00148			836	0.000773735			836	0.00142
					837	0.00148			837	0.000782439			837	0.00142
					838	0.00148			838	0.000784937			838	0.00143
					839	0.00149			839	0.000783727			839	0.00143
					840	0.00148			840	0.000789209			840	0.00143
					841	0.00149			841	0.000791545			841	0.00143
					842	0.00149			842	0.000790658			842	0.00144
					843	0.00149			843	0.000781229			843	0.00143
					844	0.00149			844	0.000787999			844	0.00144
					845	0.00149			845	0.000790417			845	0.00144
					846	0.0015			846	0.000788806			846	0.00144
					847	0.0015			847	0.000788484			847	0.00144
					848	0.0015			848	0.000792112			848	0.00144
					849	0.0015			849	0.000794208			849	0.00144
					850	0.0015			850	0.000795899			850	0.00144
					851	0.0015			851	0.000202649			851	0.00144
					852	0.0015			852	0.000160337			852	0.00145
					853	0.0015			853	0.000120847			853	0.00144
					854	0.0015			854	7.54716e-05			854	0.00144
					855	0.0015			855	7.8134e-05			855	0.00145
					856	0.00151			856	6.52384e-05			856	0.00144
					857	0.00151			857	6.4834e-05			857	0.00145
					858	0.00151			858	5.54851e-05			858	0.00145
					859	0.00151			859	4.58136e-05			859	0.00145
					860	0.00151			860	3.87221e-05			860	0.00145
					861	0.00151			861	4.26715e-05			861	0.00146
					862	0.00151			862	3.60625e-05			862	0.00145
					863	0.00152			863	4.79093e-05			863	0.00146
					864	0.00152			864	3.83198e-05			864	0.00146
					865	0.00152			865	4.21085e-05			865	0.00145
					866	0.00152			866	3.25171e-05			866	0.00146
					867	0.00152			867	2.76014e-05			867	0.00145
					868	0.00152			868	3.38882e-05			868	0.00146
					869	0.00152			869	2.97777e-05			869	0.00146
					870	0.00152			870	3.14695e-05			870	0.00145
					871	0.00152			871	3.00994e-05			871	0.00146
					872	0.00153			872	2.61501e-05			872	0.00146
					873	0.00153			873	3.31621e-05			873	0.00146
					874	0.00153			874	3.14679e-05			874	0.00146
					875	0.00153			875	3.33226e-05			875	0.00146
					876	0.00153			876	3.9126e-05			876	0.00146
					877	0.00153			877	3.47741e-05			877	0.00145
					878	0.00154			878	2.84884e-05			878	0.00146
					879	0.00154			879	3.0342e-05			879	0.00146
					880	0.00154			880	2.86486e-05			880	0.00146
					881	0.00153			881	3.56608e-05			881	0.00146
					882	0.00154			882	3.30809e-05			882	0.00146
					883	0.00154			883	2.88908e-05			883	0.00146
					884	0.00154			884	4.22686e-05			884	0.00146
					885	0.00154			885	3.13094e-05			885	0.00146
					886	0.00154			886	2.88907e-05			886	0.00146
					887	0.00154			887	2.49422e-05			887	0.00146
					888	0.00154			888	3.42096e-05			888	0.00147
					889	0.00154			889	2.59883e-05			889	0.00146
					890	0.00154			890	3.31601e-05			890	0.00146
					891	0.00154			891	2.54252e-05			891	0.00147
					892	0.00155			892	3.25164e-05			892	0.00147
					893	0.00155			893	2.81633e-05			893	0.00147
					894	0.00155			894	2.31682e-05			894	0.00146
					895	0.00155			895	3.08252e-05			895	0.00147
					896	0.00155			896	2.59896e-05			896	0.00147
					897	0.00155			897	2.56668e-05			897	0.00147
					898	0.00155			898	2.31692e-05			898	0.00147
					899	0.00155			899	2.18775e-05			899	0.00147
					900	0.00155			900	2.18804e-05			900	0.00147
					901	0.00119			901	0.00039825			901	0.000606918
					902	0.00107			902	0.000497782			902	0.00040976
					903	0.000913772			903	0.000563467			903	0.000324804
					904	0.000739143			904	0.000600781			904	0.000354689
					905	0.000508429			905	0.000633743			905	0.000315843
					906	0.000159134			906	0.000638339			906	0.00027381
					907	0.000119495			907	0.000668076			907	0.000282116
					908	9.00702e-05			908	0.000668883			908	0.000281921
					909	8.60893e-05			909	0.00067783			909	0.000302791
					910	5.60735e-05			910	0.000682181			910	0.000298081
					911	5.92817e-05			911	0.000694029			911	0.000284015
					912	4.64138e-05			912	0.000699025			912	0.000254147
					913	5.03599e-05			913	0.000704183			913	0.000275553
					914	3.79314e-05			914	0.000714015			914	0.000243157
					915	4.04765e-05			915	0.000722235			915	0.000247408
					916	3.59774e-05			916	0.000726023			916	0.000276667
					917	3.83014e-05			917	0.000726266			917	0.000296301
					918	3.51303e-05			918	0.000735292			918	0.000255841
					919	3.45031e-05			919	0.000737628			919	0.000281912
					920	3.52779e-05			920	0.000737629			920	0.000260968
					921	3.50193e-05			921	0.000737145			921	0.000252412
					922	3.51671e-05			922	0.000743996			922	0.000253104
					923	3.02634e-05			923	0.000747785			923	0.00025789
					924	4.67826e-05			924	0.000743836			924	0.000320405
					925	3.13692e-05			925	0.000748266			925	0.000253272
					926	4.18053e-05			926	0.000746494			926	0.000217404
					927	2.88993e-05			927	0.000753184			927	0.000263013
					928	3.12216e-05			928	0.000756166			928	0.000357454
					929	3.66414e-05			929	0.000757939			929	0.000335902
					930	3.89279e-05			930	0.000754877			930	0.000302193
					931	2.95624e-05			931	0.000760758			931	0.000307474
					932	3.14059e-05			932	0.000757133			932	0.000304285
					933	2.45488e-05			933	0.000761162			933	0.000282566
					934	4.2725e-05			934	0.000760437			934	0.000271773
					935	3.05951e-05			935	0.000758502			935	0.000255779
					936	2.9157e-05			936	0.00076769			936	0.000290495
					937	3.75267e-05			937	0.00076342			937	0.000304219
					938	4.19877e-05			938	0.000768174			938	0.000314222
					939	2.85674e-05			939	0.000765031			939	0.000250947
					940	3.04835e-05			940	0.000776476			940	0.000241664
					941	2.23719e-05			941	0.000770593			941	0.000266442
					942	3.11114e-05			942	0.000773251			942	0.000243427
					943	2.78301e-05			943	0.000779941			943	0.000246607
					944	2.58746e-05			944	0.000776395			944	0.000242384
					945	3.34333e-05			945	0.00078107			945	0.000274888
					946	3.17007e-05			946	0.000781796			946	0.000286667
					947	3.277e-05			947	0.000780424			947	0.000249049
					948	3.19962e-05			948	0.000783084			948	0.000261188
					949	2.88619e-05			949	0.000783003			949	0.00028878
					950	3.52043e-05			950	0.000781793			950	0.000276537
					951	2.95257e-05			951	0.000190964			951	0.00028359
					952	2.89731e-05			952	0.000132935			952	0.000246015
					953	2.82725e-05			953	0.00012504			953	0.000304516
					954	4.33162e-05			954	9.95715e-05			954	0.000266279
					955	3.67154e-05			955	8.20015e-05			955	0.000298108
					956	4.17304e-05			956	6.33843e-05			956	0.00027851
					957	4.75931e-05			957	5.18595e-05			957	0.000312139
					958	3.95563e-05			958	4.83935e-05			958	0.000312028
					959	2.96745e-05			959	3.88033e-05			959	0.000270666
					960	3.68639e-05			960	4.80724e-05			960	0.000335387
					961	3.11852e-05			961	4.49284e-05			961	0.000317889
					962	3.18485e-05			962	3.55807e-05			962	0.000343111
					963	3.33984e-05			963	3.89635e-05			963	0.0003363
					964	3.15538e-05			964	4.08986e-05			964	0.000370029
					965	2.97108e-05			965	3.62243e-05			965	0.000345377
					966	3.20702e-05			966	3.5338e-05			966	0.000403739
					967	3.05949e-05			967	4.42835e-05			967	0.000404854
					968	3.22918e-05			968	3.97705e-05			968	0.00035207
					969	3.3804e-05			969	3.88819e-05			969	0.000334666
					970	2.69092e-05			970	2.82451e-05			970	0.000319391
					971	3.02647e-05			971	3.80769e-05			971	0.000358845
					972	2.39593e-05			972	3.09052e-05			972	0.000412967
					973	2.44752e-05			973	2.66342e-05			973	0.000386235
					974	3.11129e-05			974	2.88907e-05			974	0.00039263
					975	3.5168e-05			975	3.41298e-05			975	0.00033582
					976	2.86421e-05			976	2.44566e-05			976	0.000311665
					977	2.77185e-05			977	2.43766e-05			977	0.000345848
					978	3.25128e-05			978	2.77618e-05			978	0.000350594
					979	2.6576e-05			979	2.86495e-05			979	0.000375853
					980	4.83308e-05			980	2.55052e-05			980	0.000361196
					981	3.78587e-05			981	2.38126e-05			981	0.000339994
					982	3.46147e-05			982	2.67144e-05			982	0.000363907
					983	4.9954e-05			983	2.67133e-05			983	0.000310515
					984	3.92236e-05			984	2.37332e-05			984	0.000411142
					985	2.68706e-05			985	2.6312e-05			985	0.00035786
					986	3.09258e-05			986	2.6472e-05			986	0.000347112
					987	3.01899e-05			987	2.623e-05			987	0.000356135
					988	4.12516e-05			988	2.44575e-05			988	0.000369751
					989	3.97757e-05			989	2.28454e-05			989	0.000376712
					990	3.18865e-05			990	2.76821e-05			990	0.00038237
					991	2.52115e-05			991	2.82453e-05			991	0.000361862
					992	2.99683e-05			992	2.28456e-05			992	0.000358256
					993	3.3434e-05			993	2.84068e-05			993	0.000307448
					994	4.39801e-05			994	2.38116e-05			994	0.000348716
					995	3.62364e-05			995	2.61511e-05			995	0.000335922
					996	4.69287e-05			996	2.84883e-05			996	0.000379818
					997	2.86034e-05			997	2.9294e-05			997	0.000383524
					998	2.37012e-05			998	2.94548e-05			998	0.000353695
					999	2.63917e-05			999	2.51028e-05			999	0.00040372
					1000	2.53584e-05			1000	3.03413e-05			1000	0.000440731
					1001	0.000660861			1001	0.000321768			1001	0.00107
					1002	0.00117			1002	0.000451763			1002	0.00115
					1003	0.00126			1003	0.000512532			1003	0.00119
					1004	0.00127			1004	0.000567817			1004	0.00125
					1005	0.00133			1005	0.000604085			1005	0.00128
					1006	0.00134			1006	0.000629957			1006	0.00129
					1007	0.00135			1007	0.000651556			1007	0.00131
					1008	0.00137			1008	0.00066034			1008	0.00132
					1009	0.00137			1009	0.000676378			1009	0.00133
					1010	0.00138			1010	0.000676619			1010	0.00134
					1011	0.00139			1011	0.000697655			1011	0.00134
					1012	0.0014			1012	0.000705713			1012	0.00135
					1013	0.0014			1013	0.000718285			1013	0.00136
					1014	0.0014			1014	0.000724009			1014	0.00136
					1015	0.00141			1015	0.000719494			1015	0.00136
					1016	0.00141			1016	0.000734807			1016	0.00137
					1017	0.00142			1017	0.000735534			1017	0.00138
					1018	0.00142			1018	0.00074182			1018	0.00138
					1019	0.00143			1019	0.000741901			1019	0.00139
					1020	0.00143			1020	0.000746171			1020	0.00139
					1021	0.00143			1021	0.0007419			1021	0.00139
					1022	0.00144			1022	0.000754069			1022	0.0014
					1023	0.00144			1023	0.00074069			1023	0.0014
					1024	0.00144			1024	0.000753345			1024	0.0014
					1025	0.00145			1025	0.000760033			1025	0.0014
					1026	0.00145			1026	0.000760759			1026	0.00141
					1027	0.00146			1027	0.000761968			1027	0.00141
					1028	0.00146			1028	0.000760758			1028	0.00141
					1029	0.00146			1029	0.000765674			1029	0.00141
					1030	0.00147			1030	0.00076503			1030	0.00142
					1031	0.00146			1031	0.000767931			1031	0.00142
					1032	0.00147			1032	0.000774381			1032	0.00142
					1033	0.00146			1033	0.000776636			1033	0.00142
					1034	0.00147			1034	0.00077567			1034	0.00142
					1035	0.00147			1035	0.000773895			1035	0.00143
					1036	0.00147			1036	0.000778086			1036	0.00143
					1037	0.00147			1037	0.000780666			1037	0.00143
					1038	0.00147			1038	0.000789773			1038	0.00143
					1039	0.00148			1039	0.000790579			1039	0.00143
					1040	0.00148			1040	0.000785019			1040	0.00144
					1041	0.00147			1041	0.000794851			1041	0.00143
					1042	0.00148			1042	0.000788242			1042	0.00143
					1043	0.00148			1043	0.000792513			1043	0.00144
					1044	0.00148			1044	0.000801219			1044	0.00144
					1045	0.00148			1045	0.000799042			1045	0.00144
					1046	0.00149			1046	0.000801539			1046	0.00144
					1047	0.00149			1047	0.000802185			1047	0.00145
					1048	0.00148			1048	0.000803071			1048	0.00144
					1049	0.00149			1049	0.000802586			1049	0.00145
					1050	0.00149			1050	0.000803071			1050	0.00145
					1051	0.00149			1051	0.000224294			1051	0.00145
					1052	0.0015			1052	0.000153568			1052	0.00145
					1053	0.0015			1053	0.000118025			1053	0.00145
					1054	0.0015			1054	8.57902e-05			1054	0.00146
					1055	0.0015			1055	6.59633e-05			1055	0.00146
					1056	0.0015			1056	5.73399e-05			1056	0.00146
					1057	0.0015			1057	5.47614e-05			1057	0.00146
					1058	0.0015			1058	5.84675e-05			1058	0.00146
					1059	0.0015			1059	5.49214e-05			1059	0.00146
					1060	0.0015			1060	4.95236e-05			1060	0.00146
					1061	0.0015			1061	5.02455e-05			1061	0.00146
					1062	0.0015			1062	5.00862e-05			1062	0.00146
					1063	0.00151			1063	3.29197e-05			1063	0.00146
					1064	0.00151			1064	4.25908e-05			1064	0.00146
					1065	0.00151			1065	4.40426e-05			1065	0.00147
					1066	0.00151			1066	3.63043e-05			1066	0.00147
					1067	0.00151			1067	3.6547e-05			1067	0.00147
					1068	0.00151			1068	3.2115e-05			1068	0.00147
					1069	0.00151			1069	3.13078e-05			1069	0.00147
					1070	0.00151			1070	2.728e-05			1070	0.00147
					1071	0.00151			1071	2.60696e-05			1071	0.00147
					1072	0.00151			1072	3.09854e-05			1072	0.00148
					1073	0.00151			1073	2.8487e-05			1073	0.00147
					1074	0.00151			1074	3.13084e-05			1074	0.00148
					1075	0.00151			1075	2.79224e-05			1075	0.00148
					1076	0.00151			1076	2.91322e-05			1076	0.00148
					1077	0.00151			1077	2.96967e-05			1077	0.00148
					1078	0.00152			1078	3.1872e-05			1078	0.00148
					1079	0.00152			1079	2.42977e-05			1079	0.00148
					1080	0.00152			1080	3.13073e-05			1080	0.00148
					1081	0.00152			1081	2.70376e-05			1081	0.00148
					1082	0.00152			1082	2.88097e-05			1082	0.00149
					1083	0.00152			1083	2.92109e-05			1083	0.00148
					1084	0.00152			1084	2.94547e-05			1084	0.00148
					1085	0.00152			1085	2.28449e-05			1085	0.00148
					1086	0.00152			1086	3.36443e-05			1086	0.00149
					1087	0.00152			1087	2.21999e-05			1087	0.00148
					1088	0.00152			1088	2.43775e-05			1088	0.00148
					1089	0.00152			1089	2.70347e-05			1089	0.00148
					1090	0.00152			1090	2.4217e-05			1090	0.00149
					1091	0.00152			1091	2.16365e-05			1091	0.00149
					1092	0.00153			1092	2.84073e-05			1092	0.00148
					1093	0.00152			1093	3.05834e-05			1093	0.00149
					1094	0.00153			1094	2.72799e-05			1094	0.00149
					1095	0.00153			1095	2.39742e-05			1095	0.00149
					1096	0.00153			1096	2.55856e-05			1096	0.00149
					1097	0.00153			1097	3.24375e-05			1097	0.00149
					1098	0.00153			1098	3.01811e-05			1098	0.00149
					1099	0.00153			1099	3.09859e-05			1099	0.00149
					1100	0.00153			1100	2.12351e-05			1100	0.00149
					1101	0.00103			1101	0.000312337			1101	0.00114
					1102	0.000892828			1102	0.000440562			1102	0.00105
					1103	0.000269642			1103	0.000505519			1103	0.00104
					1104	0.000222002			1104	0.000546058			1104	0.000924484
					1105	0.000125026			1105	0.000597074			1105	0.000896628
					1106	8.2106e-05			1106	0.000625281			1106	0.000703931
					1107	6.24174e-05			1107	0.00062649			1107	0.000577548
					1108	6.31904e-05			1108	0.000654376			1108	0.000464275
					1109	3.96292e-05			1109	0.000659937			1109	0.000428103
					1110	4.7888e-05			1110	0.00067396			1110	0.000411013
					1111	3.2771e-05			1111	0.000687983			1111	0.000349639
					1112	3.15534e-05			1112	0.000692741			1112	0.000335019
					1113	3.31029e-05			1113	0.000696929			1113	0.000375577
					1114	2.64651e-05			1114	0.000698782			1114	0.00034052
					1115	3.35451e-05			1115	0.000708777			1115	0.000385191
					1116	2.52119e-05			1116	0.000713209			1116	0.00035869
					1117	3.19232e-05			1117	0.000716431			1117	0.000360035
					1118	2.33307e-05			1118	0.000725701			1118	0.000350017
					1119	2.40318e-05			1119	0.000727312			1119	0.000346596
					1120	2.27039e-05			1120	0.000734326			1120	0.000341931
					1121	2.00859e-05			1121	0.000732552			1121	0.00032202
					1122	2.86406e-05			1122	0.000735856			1122	0.000312001
					1123	2.82716e-05			1123	0.000731667			1123	0.000383413
					1124	2.75358e-05			1124	0.000737388			1124	0.000319015
					1125	2.29248e-05			1125	0.000741497			1125	0.000349693
					1126	2.38103e-05			1126	0.000744399			1126	0.000293065
					1127	2.42902e-05			1127	0.000748751			1127	0.000377127
					1128	2.32207e-05			1128	0.000751892			1128	0.000369336
					1129	2.58751e-05			1129	0.000750605			1129	0.000364865
					1130	2.27043e-05			1130	0.000759792			1130	0.000291479
					1131	2.52484e-05			1131	0.000759389			1131	0.000313089
					1132	2.33301e-05			1132	0.000757938			1132	0.000273219
					1133	2.09699e-05			1133	0.00076358			1133	0.000232143
					1134	2.55436e-05			1134	0.000769303			1134	0.000214075
					1135	2.29996e-05			1135	0.00077293			1135	0.000249518
					1136	2.90833e-05			1136	0.00077325			1136	0.000243499
					1137	2.65016e-05			1137	0.000777605			1137	0.000231553
					1138	2.58386e-05			1138	0.00076898			1138	0.00022674
					1139	2.60586e-05			1139	0.000774459			1139	0.000296201
					1140	2.71285e-05			1140	0.000774057			1140	0.000286391
					1141	3.37299e-05			1141	0.000779618			1141	0.00027542
					1142	3.0484e-05			1142	0.000781955			1142	0.000249749
					1143	2.4142e-05			1143	0.000788243			1143	0.000277488
					1144	2.74976e-05			1144	0.000786468			1144	0.000265134
					1145	3.06683e-05			1145	0.000786065			1145	0.000302762
					1146	2.54708e-05			1146	0.000793722			1146	0.000282206
					1147	3.6753e-05			1147	0.000793398			1147	0.000292209
					1148	2.67979e-05			1148	0.000790578			1148	0.000276684
					1149	2.97833e-05			1149	0.000792192			1149	0.000338484
					1150	2.60604e-05			1150	0.000798316			1150	0.000283239
					1151	2.80513e-05			1151	0.000163042			1151	0.000277589
					1152	2.39958e-05			1152	0.000140917			1152	0.000288974
					1153	2.90833e-05			1153	0.000106984			1153	0.000232271
					1154	2.40683e-05			1154	8.31294e-05			1154	0.000265965
					1155	2.24088e-05			1155	8.07133e-05			1155	0.000299259
					1156	2.97461e-05			1156	6.53982e-05			1156	0.000229903
					1157	2.49541e-05			1157	6.34647e-05			1157	0.000246107
					1158	2.74976e-05			1158	5.72596e-05			1158	0.000246053
					1159	3.24762e-05			1159	4.48474e-05			1159	0.000249805
					1160	2.91934e-05			1160	4.37197e-05			1160	0.000236328
					1161	3.04458e-05			1161	3.80786e-05			1161	0.000218121
					1162	2.75348e-05			1162	3.73515e-05			1162	0.000248532
					1163	3.1444e-05			1163	3.64653e-05			1163	0.000267244
					1164	3.08895e-05			1164	4.19457e-05			1164	0.000288594
					1165	3.09264e-05			1165	3.66272e-05			1165	0.000262259
					1166	3.48364e-05			1166	2.34099e-05			1166	0.000255944
					1167	3.32858e-05			1167	3.84014e-05			1167	0.00030632
					1168	3.54995e-05			1168	2.77615e-05			1168	0.000259234
					1169	2.853e-05			1169	2.92932e-05			1169	0.000303105
					1170	3.14801e-05			1170	2.28448e-05			1170	0.000271505
					1171	3.22158e-05			1171	2.50217e-05			1171	0.00030657
					1172	2.29616e-05			1172	2.6231e-05			1172	0.000281774
					1173	3.9076e-05			1173	2.73586e-05			1173	0.00026247
					1174	2.98199e-05			1174	2.92126e-05			1174	0.00026576
					1175	2.63919e-05			1175	2.80862e-05			1175	0.000276326
					1176	2.45847e-05			1176	2.50205e-05			1176	0.00029774
					1177	3.04478e-05			1177	2.69553e-05			1177	0.000270232
					1178	2.33298e-05			1178	3.20335e-05			1178	0.000303639
					1179	2.31834e-05			1179	2.58262e-05			1179	0.000320314
					1180	2.63915e-05			1180	2.71163e-05			1180	0.000271523
					1181	2.44751e-05			1181	3.23568e-05			1181	0.000314877
					1182	2.32574e-05			1182	2.46206e-05			1182	0.00026531
					1183	2.61703e-05			1183	2.6393e-05			1183	0.000294623
					1184	2.95993e-05			1184	2.55865e-05			1184	0.00031706
					1185	3.69743e-05			1185	2.77622e-05			1185	0.000354743
					1186	3.2143e-05			1186	2.83278e-05			1186	0.000337278
					1187	3.25869e-05			1187	2.61488e-05			1187	0.000336391
					1188	2.48427e-05			1188	2.59887e-05			1188	0.000352707
					1189	3.31389e-05			1189	2.87291e-05			1189	0.000385755
					1190	3.02616e-05			1190	2.24428e-05			1190	0.000360081
					1191	3.05584e-05			1191	2.4699e-05			1191	0.000370526
					1192	2.30739e-05			1192	2.72779e-05			1192	0.000332915
					1193	2.78314e-05			1193	2.24424e-05			1193	0.000323845
					1194	2.0123e-05			1194	2.13941e-05			1194	0.000323402
					1195	3.04116e-05			1195	2.19592e-05			1195	0.000351178
					1196	2.93781e-05			1196	1.9621e-05			1196	0.000330585
					1197	2.71299e-05			1197	2.28465e-05			1197	0.000293756
					1198	2.67616e-05			1198	2.19606e-05			1198	0.000328767
					1199	2.90105e-05			1199	2.49404e-05			1199	0.000342151
					1200	2.34403e-05			1200	2.09914e-05			1200	0.000395489
					1201	0.000922917			1201	0.000296255			1201	0.00112
					1202	0.000987776			1202	0.000433309			1202	0.0012
					1203	0.00107			1203	0.000505118			1203	0.00126
					1204	0.00108			1204	0.000547991			1204	0.00129
					1205	0.00111			1205	0.000564997			1205	0.00132
					1206	0.00113			1206	0.000587565			1206	0.00132
					1207	0.00114			1207	0.000613273			1207	0.00132
					1208	0.00117			1208	0.000632295			1208	0.00134
					1209	0.0012			1209	0.000649538			1209	0.00135
					1210	0.0012			1210	0.000657519			1210	0.00136
					1211	0.00126			1211	0.000663644			1211	0.00137
					1212	0.00125			1212	0.000677426			1212	0.00137
					1213	0.00131			1213	0.000682746			1213	0.00138
					1214	0.00143			1214	0.000688388			1214	0.00139
					1215	0.00141			1215	0.000702652			1215	0.0014
					1216	0.00144			1216	0.000709823			1216	0.0014
					1217	0.00145			1217	0.000708294			1217	0.00141
					1218	0.00144			1218	0.000716513			1218	0.00141
					1219	0.00146			1219	0.00071329			1219	0.00141
					1220	0.00146			1220	0.00072973			1220	0.00142
					1221	0.00147			1221	0.000728037			1221	0.00142
					1222	0.00147			1222	0.000730618			1222	0.00142
					1223	0.00146			1223	0.000741013			1223	0.00142
					1224	0.00147			1224	0.000734971			1224	0.00142
					1225	0.00148			1225	0.000742062			1225	0.00142
					1226	0.00148			1226	0.000747139			1226	0.00143
					1227	0.00149			1227	0.000745043			1227	0.00143
					1228	0.00148			1228	0.00075415			1228	0.00143
					1229	0.00149			1229	0.000756811			1229	0.00143
					1230	0.00149			1230	0.000745123			1230	0.00143
					1231	0.0015			1231	0.000748106			1231	0.00143
					1232	0.00149			1232	0.000751089			1232	0.00143
					1233	0.00149			1233	0.000751652			1233	0.00143
					1234	0.0015			1234	0.000751814			1234	0.00143
					1235	0.0015			1235	0.000753022			1235	0.00144
					1236	0.0015			1236	0.000752136			1236	0.00144
					1237	0.0015			1237	0.00075955			1237	0.00144
					1238	0.0015			1238	0.000757697			1238	0.00144
					1239	0.00151			1239	0.000766401			1239	0.00144
					1240	0.0015			1240	0.000754553			1240	0.00144
					1241	0.00151			1241	0.000760356			1241	0.00144
					1242	0.00151			1242	0.000761242			1242	0.00145
					1243	0.00151			1243	0.000771397			1243	0.00144
					1244	0.00151			1244	0.000771316			1244	0.00144
					1245	0.00152			1245	0.000779134			1245	0.00145
					1246	0.00152			1246	0.000788643			1246	0.00144
					1247	0.00152			1247	0.000785985			1247	0.00144
					1248	0.00152			1248	0.000782923			1248	0.00145
					1249	0.00152			1249	0.000787114			1249	0.00145
					1250	0.00153			1250	0.000783567			1250	0.00145
					1251	0.00153			1251	0.000189754			1251	0.00145
					1252	0.00153			1252	0.000117866			1252	0.00145
					1253	0.00153			1253	0.000122056			1253	0.00145
					1254	0.00153			1254	7.49911e-05			1254	0.00145
					1255	0.00153			1255	6.54807e-05			1255	0.00145
					1256	0.00152			1256	6.77373e-05			1256	0.00145
					1257	0.00153			1257	6.34668e-05			1257	0.00145
					1258	0.00153			1258	5.33913e-05			1258	0.00145
					1259	0.00154			1259	4.78305e-05			1259	0.00145
					1260	0.00154			1260	5.16179e-05			1260	0.00145
					1261	0.00153			1261	4.9442e-05			1261	0.00145
					1262	0.00153			1262	4.56535e-05			1262	0.00145
					1263	0.00154			1263	5.43582e-05			1263	0.00145
					1264	0.00154			1264	4.59761e-05			1264	0.00145
					1265	0.00153			1265	5.51643e-05			1265	0.00145
					1266	0.00154			1266	4.09802e-05			1266	0.00146
					1267	0.00154			1267	4.13017e-05			1267	0.00145
					1268	0.00154			1268	4.27527e-05			1268	0.00146
					1269	0.00154			1269	4.23491e-05			1269	0.00145
					1270	0.00154			1270	3.6305e-05			1270	0.00145
					1271	0.00154			1271	4.30743e-05			1271	0.00145
					1272	0.00154			1272	4.13822e-05			1272	0.00145
					1273	0.00155			1273	3.49358e-05			1273	0.00146
					1274	0.00155			1274	3.75142e-05			1274	0.00145
					1275	0.00154			1275	3.05027e-05			1275	0.00145
					1276	0.00155			1276	3.07448e-05			1276	0.00145
					1277	0.00154			1277	3.67083e-05			1277	0.00145
					1278	0.00155			1278	3.38066e-05			1278	0.00145
					1279	0.00155			1279	3.65473e-05			1279	0.00146
					1280	0.00156			1280	2.90534e-05			1280	0.00146
					1281	0.00155			1281	2.69578e-05			1281	0.00146
					1282	0.00155			1282	3.21151e-05			1282	0.00146
					1283	0.00156			1283	3.07433e-05			1283	0.00146
					1284	0.00155			1284	2.75183e-05			1284	0.00146
					1285	0.00156			1285	3.25178e-05			1285	0.00146
					1286	0.00156			1286	3.10661e-05			1286	0.00146
					1287	0.00155			1287	2.29257e-05			1287	0.00146
					1288	0.00156			1288	2.88913e-05			1288	0.00146
					1289	0.00156			1289	2.91314e-05			1289	0.00146
					1290	0.00156			1290	4.40425e-05			1290	0.00146
					1291	0.00156			1291	3.59825e-05			1291	0.00146
					1292	0.00156			1292	2.77633e-05			1292	0.00146
					1293	0.00157			1293	2.8004e-05			1293	0.00146
					1294	0.00157			1294	2.67951e-05			1294	0.00146
					1295	0.00156			1295	2.71977e-05			1295	0.00146
					1296	0.00156			1296	2.71987e-05			1296	0.00146
					1297	0.00157			1297	3.47737e-05			1297	0.00146
					1298	0.00157			1298	3.42903e-05			1298	0.00146
					1299	0.00158			1299	3.67888e-05			1299	0.00146
					1300	0.00157			1300	3.49353e-05			1300	0.00146
					1301	0.000900756			1301	0.000354811			1301	0.00128
					1302	0.0011			1302	0.00043081			1302	0.00129
					1303	0.00107			1303	0.000507615			1303	0.0013
					1304	0.00108			1304	0.00055033			1304	0.0013
					1305	0.00106			1305	0.000574024			1305	0.00132
					1306	0.00104			1306	0.000613516			1306	0.00132
					1307	0.00103			1307	0.000632292			1307	0.00134
					1308	0.0011			1308	0.000649138			1308	0.00132
					1309	0.000992753			1309	0.000662354			1309	0.0013
					1310	0.00103			1310	0.000676457			1310	0.00128
					1311	0.0011			1311	0.00068226			1311	0.0013
					1312	0.00101			1312	0.000685646			1312	0.00129
					1313	0.000938956			1313	0.000702973			1313	0.00129
					1314	0.00103			1314	0.000715708			1314	0.00127
					1315	0.000737485			1315	0.000717802			1315	0.00128
					1316	0.00101			1316	0.000727313			1316	0.00126
					1317	0.000968049			1317	0.00073086			1317	0.00129
					1318	0.000970004			1318	0.000736581			1318	0.00129
					1319	0.000835269			1319	0.000745124			1319	0.00128
					1320	0.00093114			1320	0.000749716			1320	0.00129
					1321	0.000935676			1321	0.000749958			1321	0.00129
					1322	0.000893455			1322	0.000760357			1322	0.00126
					1323	0.000591615			1323	0.000764223			1323	0.00126
					1324	0.000641135			1324	0.000758503			1324	0.00124
					1325	0.000522516			1325	0.000770833			1325	0.00122
					1326	0.000528636			1326	0.000772042			1326	0.00123
					1327	0.000583761			1327	0.0007772			1327	0.0012
					1328	0.000533799			1328	0.000783324			1328	0.00119
					1329	0.000597072			1329	0.000784777			1329	0.00117
					1330	0.000533023			1330	0.000792352			1330	0.00115
					1331	0.000521631			1331	0.000794447			1331	0.00107
					1332	0.000546004			1332	0.000791223			1332	0.000805552
					1333	0.000524505			1333	0.00079614			1333	0.000472922
					1334	0.00046713			1334	0.000794849			1334	0.000483485
					1335	0.000463814			1335	0.000809357			1335	0.000455998
					1336	0.000411122			1336	0.000809116			1336	0.000421871
					1337	0.00043826			1337	0.000806053			1337	0.000455942
					1338	0.000358873			1338	0.00081927			1338	0.000426074
					1339	0.000223219			1339	0.000811855			1339	0.000380461
					1340	0.000217245			1340	0.000811373			1340	0.000341572
					1341	0.000190402			1341	0.000811291			1341	0.000364921
					1342	0.000161677			1342	0.000811049			1342	0.000379707
					1343	0.000195785			1343	0.0008154			1343	0.000387081
					1344	0.000153641			1344	0.000816609			1344	0.000363657
					1345	0.000162342			1345	0.000815078			1345	0.000385276
					1346	0.000149362			1346	0.000810324			1346	0.000317522
					1347	0.000121118			1347	0.000816127			1347	0.000321061
					1348	0.000107253			1348	0.000816691			1348	0.000315594
					1349	7.64282e-05			1349	0.000819431			1349	0.000288096
					1350	0.000103049			1350	0.000819593			1350	0.000305371
					1351	6.77633e-05			1351	0.000153854			1351	0.00032793
					1352	6.01681e-05			1352	0.000145107			1352	0.000328491
					1353	6.42604e-05			1353	8.37737e-05			1353	0.000279165
					1354	6.31545e-05			1354	7.78923e-05			1354	0.000356829
					1355	5.60013e-05			1355	7.33784e-05			1355	0.000284881
					1356	3.22178e-05			1356	5.89517e-05			1356	0.000306708
					1357	3.17013e-05			1357	5.86296e-05			1357	0.000324639
					1358	2.55804e-05			1358	5.0168e-05			1358	0.000343443
					1359	3.02644e-05			1359	5.02457e-05			1359	0.000341386
					1360	2.44751e-05			1360	5.29885e-05			1360	0.000290944
					1361	2.4366e-05			1361	4.26722e-05			1361	0.000276419
					1362	2.44016e-05			1362	3.59825e-05			1362	0.000353001
					1363	2.59489e-05			1363	4.38004e-05			1363	0.000308237
					1364	2.23365e-05			1364	4.34779e-05			1364	0.000350143
					1365	2.359e-05			1365	4.04946e-05			1365	0.000304893
					1366	1.98289e-05			1366	3.56612e-05			1366	0.000308239
					1367	2.06403e-05			1367	3.17118e-05			1367	0.000264977
					1368	2.20412e-05			1368	3.37268e-05			1368	0.000239683
					1369	1.92755e-05			1369	2.73607e-05			1369	0.000266452
					1370	2.29267e-05			1370	3.90443e-05			1370	0.000271531
					1371	2.07874e-05			1371	3.11464e-05			1371	0.000290585
					1372	2.12677e-05			1372	2.71981e-05			1372	0.000295379
					1373	2.28159e-05			1373	3.53379e-05			1373	0.000350364
					1374	2.01616e-05			1374	3.28388e-05			1374	0.000326675
					1375	2.01233e-05			1375	3.34022e-05			1375	0.000339819
					1376	1.9313e-05			1376	3.66268e-05			1376	0.000382952
					1377	1.97184e-05			1377	3.02594e-05			1377	0.000357296
					1378	2.19293e-05			1378	2.81657e-05			1378	0.000337495
					1379	2.11928e-05			1379	3.24356e-05			1379	0.000336289
					1380	1.8759e-05			1380	3.02608e-05			1380	0.000276168
					1381	2.31467e-05			1381	2.91317e-05			1381	0.000337138
					1382	2.3774e-05			1382	2.59075e-05			1382	0.00031397
					1383	2.14882e-05			1383	3.42891e-05			1383	0.000305407
					1384	1.89073e-05			1384	2.84081e-05			1384	0.000282078
					1385	2.1194e-05			1385	3.00209e-05			1385	0.000332814
					1386	2.35163e-05			1386	3.28396e-05			1386	0.000342208
					1387	1.90543e-05			1387	3.66269e-05			1387	0.000390787
					1388	1.97175e-05			1388	3.30811e-05			1388	0.000416874
					1389	2.39592e-05			1389	2.82446e-05			1389	0.000448954
					1390	1.98662e-05			1390	3.4612e-05			1390	0.000463593
					1391	2.0567e-05			1391	2.78429e-05			1391	0.000413335
					1392	2.23362e-05			1392	2.31701e-05			1392	0.000443571
					1393	2.34437e-05			1393	2.63108e-05			1393	0.000413298
					1394	2.11566e-05			1394	2.05895e-05			1394	0.0004029
					1395	2.25206e-05			1395	2.95361e-05			1395	0.000300624
					1396	2.23733e-05			1396	3.20328e-05			1396	0.000354173
					1397	1.90545e-05			1397	3.62221e-05			1397	0.000318424
					1398	2.38126e-05			1398	2.68765e-05			1398	0.000292401
					1399	2.37e-05			1399	2.6634e-05			1399	0.000308542
					1400	2.24102e-05			1400	2.40547e-05			1400	0.000390622
					1401	0.000704004			1401	0.00037895			1401	0.00102
					1402	0.000753191			1402	0.000480132			1402	0.00109
					1403	0.000836267			1403	0.000530102			1403	0.00115
					1404	0.00124			1404	0.000573541			1404	0.00118
					1405	0.00115			1405	0.000590304			1405	0.00125
					1406	0.00126			1406	0.000625685			1406	0.00127
					1407	0.00126			1407	0.000645672			1407	0.00128
					1408	0.00128			1408	0.000669849			1408	0.00129
					1409	0.00129			1409	0.000671059			1409	0.00131
					1410	0.00128			1410	0.000693949			1410	0.00132
					1411	0.0013			1411	0.000699669			1411	0.00132
					1412	0.00131			1412	0.00070096			1412	0.00133
					1413	0.0013			1413	0.000705713			1413	0.00134
					1414	0.00132			1414	0.000719657			1414	0.00134
					1415	0.00132			1415	0.000715629			1415	0.00135
					1416	0.00132			1416	0.000713129			1416	0.00135
					1417	0.00133			1417	0.000721835			1417	0.00136
					1418	0.00134			1418	0.000733438			1418	0.00135
					1419	0.00134			1419	0.000735212			1419	0.00136
					1420	0.00135			1420	0.000745688			1420	0.00136
					1421	0.00133			1421	0.000755119			1421	0.00136
					1422	0.00135			1422	0.000763419			1422	0.00137
					1423	0.00135			1423	0.000768013			1423	0.00137
					1424	0.00136			1424	0.000767208			1424	0.00139
					1425	0.00136			1425	0.000766239			1425	0.00138
					1426	0.00137			1426	0.000770593			1426	0.00139
					1427	0.00137			1427	0.000768496			1427	0.0014
					1428	0.00137			1428	0.000766723			1428	0.00139
					1429	0.00137			1429	0.000766724			1429	0.0014
					1430	0.00137			1430	0.000773897			1430	0.0014
					1431	0.00137			1431	0.000782277			1431	0.00141
					1432	0.00138			1432	0.000775991			1432	0.0014
					1433	0.00137			1433	0.000773574			1433	0.00141
					1434	0.00138			1434	0.000786226			1434	0.00141
					1435	0.00139			1435	0.000786469			1435	0.00141
					1436	0.00138			1436	0.000785581			1436	0.00142
					1437	0.00139			1437	0.000790499			1437	0.00142
					1438	0.00139			1438	0.000794931			1438	0.00143
					1439	0.0014			1439	0.000796704			1439	0.00142
					1440	0.00139			1440	0.000793723			1440	0.00143
					1441	0.00139			1441	0.000799605			1441	0.00143
					1442	0.0014			1442	0.000797912			1442	0.00143
					1443	0.00141			1443	0.000795577			1443	0.00143
					1444	0.00141			1444	0.000804845			1444	0.00144
					1445	0.00141			1445	0.000801298			1445	0.00143
					1446	0.00141			1446	0.000803393			1446	0.00144
					1447	0.00141			1447	0.000810324			1447	0.00144
					1448	0.00141			1448	0.000811049			1448	0.00144
					1449	0.00142			1449	0.000814435			1449	0.00144
					1450	0.00143			1450	0.000820399			1450	0.00144
					1451	0.00142			1451	0.000203054			1451	0.00144
					1452	0.00143			1452	0.000140512			1452	0.00144
					1453	0.00143			1453	0.000110453			1453	0.00145
					1454	0.00142			1454	8.45009e-05			1454	0.00145
					1455	0.00143			1455	7.07988e-05			1455	0.00145
					1456	0.00144			1456	5.99995e-05			1456	0.00146
					1457	0.00143			1457	6.65269e-05			1457	0.00146
					1458	0.00143			1458	5.99991e-05			1458	0.00146
					1459	0.00143			1459	5.55676e-05			1459	0.00145
					1460	0.00143			1460	5.29891e-05			1460	0.00146
					1461	0.00143			1461	4.21076e-05			1461	0.00146
					1462	0.00144			1462	4.54922e-05			1462	0.00146
					1463	0.00145			1463	5.58889e-05			1463	0.00147
					1464	0.00144			1464	4.48465e-05			1464	0.00146
					1465	0.00144			1465	4.29133e-05			1465	0.00146
					1466	0.00144			1466	3.26774e-05			1466	0.00147
					1467	0.00145			1467	3.85609e-05			1467	0.00147
					1468	0.00145			1468	4.23501e-05			1468	0.00147
					1469	0.00145			1469	3.34036e-05			1469	0.00147
					1470	0.00145			1470	3.49366e-05			1470	0.00147
					1471	0.00145			1471	3.56588e-05			1471	0.00147
					1472	0.00145			1472	3.0261e-05			1472	0.00147
					1473	0.00144			1473	2.94538e-05			1473	0.00147
					1474	0.00145			1474	3.36457e-05			1474	0.00147
					1475	0.00144			1475	4.00932e-05			1475	0.00147
					1476	0.00145			1476	3.2838e-05			1476	0.00147
					1477	0.00144			1477	3.36452e-05			1477	0.00147
					1478	0.00146			1478	3.64659e-05			1478	0.00148
					1479	0.00145			1479	3.59822e-05			1479	0.00148
					1480	0.00145			1480	3.0906e-05			1480	0.00148
					1481	0.00145			1481	3.18726e-05			1481	0.00148
					1482	0.00145			1482	3.19538e-05			1482	0.00147
					1483	0.00145			1483	2.99377e-05			1483	0.00147
					1484	0.00145			1484	3.12268e-05			1484	0.00148
					1485	0.00145			1485	2.59075e-05			1485	0.00148
					1486	0.00146			1486	2.64745e-05			1486	0.00148
					1487	0.00146			1487	2.77616e-05			1487	0.00148
					1488	0.00146			1488	2.42168e-05			1488	0.00148
					1489	0.00146			1489	3.22745e-05			1489	0.00148
					1490	0.00146			1490	3.01806e-05			1490	0.00148
					1491	0.00146			1491	2.78429e-05			1491	0.00148
					1492	0.00146			1492	2.70371e-05			1492	0.00148
					1493	0.00148			1493	2.47792e-05			1493	0.00148
					1494	0.00147			1494	2.96963e-05			1494	0.00148
					1495	0.00146			1495	2.5021e-05			1495	0.00148
					1496	0.00147			1496	2.86492e-05			1496	0.00148
					1497	0.00146			1497	2.32484e-05			1497	0.00148
					1498	0.00147			1498	2.63917e-05			1498	0.00149
					1499	0.00147			1499	3.02609e-05			1499	0.00148
					1500	0.00147			1500	2.88914e-05			1500	0.00148
					1501	0.000252018			1501	0.000316688			1501	0.000913367
					1502	0.000171413			1502	0.000442012			1502	0.000664532
					1503	0.000121818			1503	0.00051656			1503	0.000472166
					1504	7.29631e-05			1504	0.000566046			1504	0.000378915
					1505	4.52704e-05			1505	0.000601829			1505	0.000340365
					1506	3.62746e-05			1506	0.000612467			1506	0.000254478
					1507	3.00061e-05			1507	0.000640595			1507	0.000289128
					1508	2.81613e-05			1508	0.00066058			1508	0.000223165
					1509	3.09279e-05			1509	0.000678635			1509	0.000216184
					1510	3.12577e-05			1510	0.000670495			1510	0.000206405
					1511	2.77933e-05			1511	0.000682182			1511	0.000213468
					1512	2.71297e-05			1512	0.000687983			1512	0.000219338
					1513	2.35897e-05			1513	0.00069435			1513	0.000221209
					1514	2.72399e-05			1514	0.000703457			1514	0.000246799
					1515	2.76079e-05			1515	0.000709098			1515	0.000261023
					1516	2.20403e-05			1516	0.00071466			1516	0.000216601
					1517	2.07857e-05			1517	0.000719737			1517	0.000198366
					1518	2.59118e-05			1518	0.000723444			1518	0.000210092
					1519	2.26303e-05			1519	0.00073795			1519	0.000248311
					1520	2.97465e-05			1520	0.000742382			1520	0.000218812
					1521	2.21512e-05			1521	0.000749394			1521	0.000249104
					1522	2.15973e-05			1522	0.000760435			1522	0.000248735
					1523	2.45853e-05			1523	0.000761727			1523	0.000269152
					1524	2.21881e-05			1524	0.000763338			1524	0.000297012
					1525	2.79782e-05			1525	0.000778811			1525	0.000251631
					1526	2.27782e-05			1526	0.000777038			1526	0.000250957
					1527	2.42156e-05			1527	0.000776634			1527	0.000234015
					1528	2.59113e-05			1528	0.000776233			1528	0.000237019
					1529	2.60973e-05			1529	0.000777765			1529	0.000238964
					1530	2.59486e-05			1530	0.000786469			1530	0.000223255
					1531	2.44367e-05			1531	0.000786791			1531	0.000260361
					1532	2.29627e-05			1532	0.000790659			1532	0.000237036
					1533	2.71297e-05			1533	0.000795496			1533	0.000237505
					1534	3.15158e-05			1534	0.000788484			1534	0.00027321
					1535	2.98943e-05			1535	0.000800895			1535	0.000280113
					1536	2.23723e-05			1536	0.000799766			1536	0.000258773
					1537	3.1369e-05			1537	0.000802748			1537	0.000254248
					1538	2.59853e-05			1538	0.000801459			1538	0.000295296
					1539	2.32207e-05			1539	0.00080839			1539	0.000296558
					1540	2.15973e-05			1540	0.000814677			1540	0.00024892
					1541	2.69819e-05			1541	0.000821848			1541	0.000262646
					1542	2.9193e-05			1542	0.000823299			1542	0.000275522
					1543	2.44744e-05			1543	0.000820076			1543	0.000253418
					1544	2.15253e-05			1544	0.00082209			1544	0.000270932
					1545	2.53595e-05			1545	0.000819833			1545	0.000247849
					1546	2.50649e-05			1546	0.000817014			1546	0.000260175
					1547	2.97848e-05			1547	0.00081379			1547	0.000253391
					1548	2.01968e-05			1548	0.000818786			1548	0.000256339
					1549	2.36996e-05			1549	0.000822816			1549	0.000203869
					1550	3.15535e-05			1550	0.00082475			1550	0.000204027
					1551	2.59134e-05			1551	0.000205309			1551	0.000247352
					1552	2.81989e-05			1552	0.000139141			1552	0.000262516
					1553	2.92672e-05			1553	0.000121654			1553	0.000265676
					1554	2.84935e-05			1554	8.55473e-05			1554	0.000289802
					1555	2.25181e-05			1555	7.20063e-05			1555	0.00027061
					1556	3.09643e-05			1556	6.99914e-05			1556	0.000241092
					1557	2.35895e-05			1557	6.66083e-05			1557	0.000243941
					1558	2.85293e-05			1558	6.03228e-05			1558	0.000237995
					1559	3.13324e-05			1559	5.87083e-05			1559	0.000253214
					1560	3.33965e-05			1560	5.30689e-05			1560	0.000219744
					1561	3.6568e-05			1561	4.57323e-05			1561	0.000262314
					1562	2.72396e-05			1562	4.2832e-05			1562	0.000239579
					1563	2.65762e-05			1563	3.87212e-05			1563	0.000271208
					1564	2.79039e-05			1564	3.86417e-05			1564	0.000282833
					1565	2.59489e-05			1565	3.29997e-05			1565	0.000226278
					1566	2.70909e-05			1566	3.90447e-05			1566	0.000280656
					1567	3.12587e-05			1567	3.39674e-05			1567	0.00023725
					1568	2.8012e-05			1568	3.30807e-05			1568	0.000269614
					1569	2.48814e-05			1569	4.50901e-05			1569	0.000269392
					1570	2.87516e-05			1570	4.61368e-05			1570	0.000331172
					1571	2.98203e-05			1571	4.46857e-05			1571	0.000290447
					1572	2.70925e-05			1572	3.54984e-05			1572	0.000275044
					1573	3.69741e-05			1573	3.11468e-05			1573	0.000280592
					1574	3.16648e-05			1574	3.50153e-05			1574	0.000215476
					1575	2.96732e-05			1575	2.97754e-05			1575	0.000250227
					1576	3.1849e-05			1576	3.05013e-05			1576	0.000248226
					1577	3.57574e-05			1577	3.14674e-05			1577	0.000223208
					1578	3.54255e-05			1578	2.74379e-05			1578	0.00024668
					1579	2.79421e-05			1579	2.897e-05			1579	0.000251113
					1580	2.39959e-05			1580	3.31616e-05			1580	0.000241196
					1581	3.28439e-05			1581	3.16296e-05			1581	0.000262839
					1582	3.3029e-05			1582	3.55795e-05			1582	0.000286935
					1583	2.8974e-05			1583	2.76003e-05			1583	0.000267152
					1584	2.56911e-05			1584	2.88085e-05			1584	0.000263014
					1585	3.57932e-05			1585	2.91306e-05			1585	0.000276018
					1586	2.79777e-05			1586	3.62243e-05			1586	0.000319964
					1587	2.86773e-05			1587	2.56666e-05			1587	0.0004279
					1588	2.99309e-05			1588	2.60693e-05			1588	0.000465824
					1589	2.42528e-05			1589	3.33206e-05			1589	0.000442251
					1590	2.77929e-05			1590	2.85665e-05			1590	0.000432288
					1591	2.67975e-05			1591	2.5988e-05			1591	0.000391303
					1592	3.85956e-05			1592	2.72762e-05			1592	0.000385367
					1593	3.34708e-05			1593	3.21121e-05			1593	0.000427235
					1594	2.49162e-05			1594	2.7842e-05			1594	0.000377916
					1595	3.33605e-05			1595	2.69559e-05			1595	0.000358321
					1596	2.74971e-05			1596	3.24357e-05			1596	0.000400724
					1597	2.7939e-05			1597	2.47789e-05			1597	0.000313262
					1598	2.65022e-05			1598	2.55847e-05			1598	0.000340529
					1599	2.97489e-05			1599	3.00191e-05			1599	0.000404708
					1600	2.51753e-05			1600	2.47793e-05			1600	0.000365095
					1601	0.000688001			1601	0.000316885			1601	0.00102
					1602	0.000750611			1602	0.000457243			1602	0.00111
					1603	0.000866022			1603	0.000513418			1603	0.00114
					1604	0.000976936			1604	0.000559437			1604	0.0012
					1605	0.00105			1605	0.00059111			1605	0.00122
					1606	0.00106			1606	0.000619317			1606	0.00125
					1607	0.00127			1607	0.000624959			1607	0.00125
					1608	0.00115			1608	0.000636001			1608	0.00128
					1609	0.0012			1609	0.000660905			1609	0.00128
					1610	0.00123			1610	0.000672835			1610	0.00129
					1611	0.0013			1611	0.000692739			1611	0.00128
					1612	0.0013			1612	0.00069016			1612	0.0013
					1613	0.00129			1613	0.000705232			1613	0.00131
					1614	0.00132			1614	0.000711113			1614	0.00132
					1615	0.00131			1615	0.000721751			1615	0.00132
					1616	0.00133			1616	0.000723846			1616	0.00133
					1617	0.00134			1617	0.000726669			1617	0.00134
					1618	0.00134			1618	0.000727635			1618	0.00134
					1619	0.00136			1619	0.000743269			1619	0.00134
					1620	0.00135			1620	0.000733357			1620	0.00135
					1621	0.00137			1621	0.000740772			1621	0.00136
					1622	0.00137			1622	0.00074746			1622	0.00136
					1623	0.00137			1623	0.000750927			1623	0.00136
					1624	0.00138			1624	0.000738515			1624	0.00137
					1625	0.00139			1625	0.000749879			1625	0.00137
					1626	0.00139			1626	0.000760919			1626	0.00137
					1627	0.0014			1627	0.000750203			1627	0.00138
					1628	0.0014			1628	0.000752215			1628	0.00138
					1629	0.0014			1629	0.000757778			1629	0.00138
					1630	0.00141			1630	0.000771801			1630	0.00139
					1631	0.00141			1631	0.000768576			1631	0.00138
					1632	0.0014			1632	0.000775831			1632	0.00139
					1633	0.00141			1633	0.000775508			1633	0.00139
					1634	0.00142			1634	0.000770109			1634	0.00139
					1635	0.00141			1635	0.000784695			1635	0.00139
					1636	0.00142			1636	0.000781633			1636	0.00138
					1637	0.00142			1637	0.000780745			1637	0.00139
					1638	0.00142			1638	0.000779941			1638	0.0014
					1639	0.00142			1639	0.00078534			1639	0.00139
					1640	0.00142			1640	0.000792111			1640	0.0014
					1641	0.00142			1641	0.000791949			1641	0.0014
					1642	0.00143			1642	0.000790498			1642	0.00139
					1643	0.00143			1643	0.000793318			1643	0.0014
					1644	0.00143			1644	0.000793962			1644	0.0014
					1645	0.00144			1645	0.000793319			1645	0.0014
					1646	0.00143			1646	0.000795978			1646	0.0014
					1647	0.00143			1647	0.000800168			1647	0.00141
					1648	0.00144			1648	0.000799041			1648	0.00141
					1649	0.00145			1649	0.00080186			1649	0.00141
					1650	0.00144			1650	0.000803394			1650	0.00141
					1651	0.00144			1651	0.00019459			1651	0.00141
					1652	0.00145			1652	0.000164368			1652	0.00141
					1653	0.00146			1653	0.000113111			1653	0.00142
					1654	0.00147			1654	0.000108194			1654	0.00142
					1655	0.00145			1655	7.55533e-05			1655	0.00142
					1656	0.00147			1656	8.12756e-05			1656	0.00142
					1657	0.00147			1657	7.84538e-05			1657	0.00142
					1658	0.00147			1658	6.87034e-05			1658	0.00142
					1659	0.00147			1659	7.12029e-05			1659	0.00142
					1660	0.00147			1660	7.86172e-05			1660	0.00141
					1661	0.00147			1661	5.87894e-05			1661	0.00141
					1662	0.00148			1662	5.74201e-05			1662	0.00141
					1663	0.00148			1663	5.7581e-05			1663	0.00142
					1664	0.00147			1664	4.54913e-05			1664	0.00142
					1665	0.00147			1665	5.34719e-05			1665	0.00142
					1666	0.00148			1666	5.22615e-05			1666	0.00142
					1667	0.00147			1667	3.97709e-05			1667	0.00142
					1668	0.00148			1668	5.06506e-05			1668	0.00142
					1669	0.00149			1669	4.69448e-05			1669	0.00142
					1670	0.00148			1670	5.2262e-05			1670	0.00142
					1671	0.00148			1671	4.06576e-05			1671	0.00143
					1672	0.00148			1672	4.12209e-05			1672	0.00143
					1673	0.00149			1673	4.33972e-05			1673	0.00143
					1674	0.0015			1674	4.29931e-05			1674	0.00143
					1675	0.0015			1675	5.58896e-05			1675	0.00143
					1676	0.00149			1676	3.63043e-05			1676	0.00143
					1677	0.0015			1677	4.64588e-05			1677	0.00143
					1678	0.0015			1678	3.71114e-05			1678	0.00143
					1679	0.0015			1679	4.71851e-05			1679	0.00144
					1680	0.0015			1680	4.23488e-05			1680	0.00143
					1681	0.00151			1681	3.96885e-05			1681	0.00144
					1682	0.0015			1682	3.55784e-05			1682	0.00143
					1683	0.0015			1683	3.84805e-05			1683	0.00143
					1684	0.0015			1684	3.5095e-05			1684	0.00143
					1685	0.0015			1685	3.30798e-05			1685	0.00143
					1686	0.00151			1686	3.68683e-05			1686	0.00144
					1687	0.0015			1687	3.47726e-05			1687	0.00143
					1688	0.0015			1688	3.75938e-05			1688	0.00144
					1689	0.00151			1689	3.88832e-05			1689	0.00144
					1690	0.0015			1690	4.39607e-05			1690	0.00143
					1691	0.00151			1691	3.80781e-05			1691	0.00144
					1692	0.00151			1692	3.80788e-05			1692	0.00144
					1693	0.00152			1693	4.84748e-05			1693	0.00143
					1694	0.00151			1694	3.89637e-05			1694	0.00144
					1695	0.00151			1695	3.99299e-05			1695	0.00144
					1696	0.0015			1696	3.00982e-05			1696	0.00144
					1697	0.00151			1697	3.83999e-05			1697	0.00144
					1698	0.00151			1698	3.86422e-05			1698	0.00144
					1699	0.00151			1699	3.57405e-05			1699	0.00144
					1700	0.00152			1700	3.81583e-05			1700	0.00144
					1701	0.00039748			1701	0.000352274			1701	0.000960068
					1702	0.00031529			1702	0.000440319			1702	0.000744804
					1703	0.000263741			1703	0.000522928			1703	0.000593958
					1704	0.000203823			1704	0.000541543			1704	0.000372941
					1705	0.000178307			1705	0.000586436			1705	0.00042047
					1706	0.000117024			1706	0.000598605			1706	0.000440143
					1707	0.000106516			1707	0.000603845			1707	0.000417594
					1708	4.84051e-05			1708	0.000621494			1708	0.000460994
					1709	5.12443e-05			1709	0.00064672			1709	0.000470765
					1710	4.151e-05			1710	0.000650749			1710	0.000497202
					1711	3.52781e-05			1711	0.000663563			1711	0.000487175
					1712	3.66795e-05			1712	0.000668398			1712	0.000507288
					1713	3.9519e-05			1713	0.000680166			1713	0.000492558
					1714	3.26959e-05			1714	0.000692093			1714	0.000420767
					1715	3.4651e-05			1715	0.000692013			1715	0.000379173
					1716	3.49465e-05			1716	0.000693946			1716	0.000435258
					1717	3.61998e-05			1717	0.000701442			1717	0.000406847
					1718	3.29917e-05			1718	0.000704021			1718	0.000478435
					1719	3.00051e-05			1719	0.000721267			1719	0.000457712
					1720	2.58372e-05			1720	0.000716916			1720	0.000479118
					1721	3.22903e-05			1721	0.000716998			1721	0.000546559
					1722	2.84193e-05			1722	0.000733841			1722	0.00046881
					1723	2.90458e-05			1723	0.000733276			1723	0.000467649
					1724	2.57287e-05			1724	0.000728603			1724	0.000432565
					1725	3.33602e-05			1725	0.000736339			1725	0.000442871
					1726	2.55793e-05			1726	0.000732874			1726	0.000451314
					1727	2.91567e-05			1727	0.000736661			1727	0.000402272
					1728	2.73132e-05			1728	0.000738032			1728	0.000377421
					1729	2.87143e-05			1729	0.000748912			1729	0.000366895
					1730	2.47686e-05			1730	0.00074601			1730	0.000352912
					1731	2.14877e-05			1731	0.000755843			1731	0.000409593
					1732	2.66131e-05			1732	0.000757293			1732	0.000365806
					1733	2.66863e-05			1733	0.000753909			1733	0.000364885
					1734	2.67983e-05			1734	0.000762934			1734	0.000419879
					1735	2.87877e-05			1735	0.000769219			1735	0.000346163
					1736	2.87155e-05			1736	0.000767206			1736	0.000392133
					1737	2.67223e-05			1737	0.00076503			1737	0.000360803
					1738	3.22543e-05			1738	0.000767046			1738	0.000393313
					1739	2.6613e-05			1739	0.000766241			1739	0.000397665
					1740	2.46577e-05			1740	0.000773573			1740	0.000395268
					1741	2.45472e-05			1741	0.000769786			1741	0.000389312
					1742	2.25934e-05			1742	0.00077873			1742	0.000408727
					1743	2.41055e-05			1743	0.000768898			1743	0.000407122
					1744	2.69811e-05			1744	0.000772364			1744	0.000414109
					1745	3.16642e-05			1745	0.00077599			1745	0.000404846
					1746	2.57286e-05			1746	0.000782117			1746	0.000458265
					1747	2.35892e-05			1747	0.000785581			1747	0.000451627
					1748	2.39203e-05			1748	0.000780423			1748	0.000444567
					1749	2.31839e-05			1749	0.000786306			1749	0.00042753
					1750	2.28509e-05			1750	0.000789371			1750	0.00037296
					1751	2.62805e-05			1751	0.000232309			1751	0.000394383
					1752	2.13405e-05			1752	0.000162435			1752	0.000397039
					1753	2.05663e-05			1753	0.000122621			1753	0.000382316
					1754	2.59117e-05			1754	0.000114481			1754	0.000402845
					1755	2.5764e-05			1755	7.61173e-05			1755	0.00041256
					1756	2.25202e-05			1756	8.36128e-05			1756	0.000397012
					1757	2.59486e-05			1757	7.37807e-05			1757	0.000359777
					1758	2.09331e-05			1758	6.33843e-05			1758	0.000362258
					1759	2.38845e-05			1759	6.48353e-05			1759	0.00043155
					1760	2.58379e-05			1760	6.62063e-05			1760	0.00043131
					1761	2.30745e-05			1761	5.71794e-05			1761	0.000484297
					1762	2.87891e-05			1762	4.03349e-05			1762	0.000409335
					1763	3.05945e-05			1763	4.5089e-05			1763	0.000363741
					1764	2.0492e-05			1764	4.2592e-05			1764	0.000399528
					1765	2.80138e-05			1765	4.61371e-05			1765	0.000346438
					1766	3.04473e-05			1766	5.29877e-05			1766	0.000343997
					1767	2.38102e-05			1767	4.96029e-05			1767	0.000359243
					1768	2.3257e-05			1768	4.95224e-05			1768	0.000329542
					1769	2.64656e-05			1769	4.22677e-05			1769	0.000370571
					1770	2.77181e-05			1770	4.28328e-05			1770	0.000428269
					1771	2.65774e-05			1771	3.92864e-05			1771	0.000452016
					1772	2.87884e-05			1772	5.12957e-05			1772	0.000380445
					1773	2.41051e-05			1773	4.09789e-05			1773	0.000432167
					1774	2.30707e-05			1774	4.40423e-05			1774	0.000381441
					1775	2.69061e-05			1775	3.98523e-05			1775	0.00034112
					1776	2.47688e-05			1776	4.1947e-05			1776	0.00033461
					1777	2.76084e-05			1777	3.25169e-05			1777	0.000323275
					1778	2.15605e-05			1778	3.57389e-05			1778	0.000306828
					1779	2.57994e-05			1779	3.87231e-05			1779	0.000264516
					1780	2.22975e-05			1780	3.46931e-05			1780	0.00026933
					1781	2.34047e-05			1781	4.03352e-05			1781	0.000276732
					1782	3.03356e-05			1782	4.29139e-05			1782	0.000303528
					1783	3.26591e-05			1783	4.4445e-05			1783	0.000298705
					1784	2.60228e-05			1784	3.37235e-05			1784	0.000305601
					1785	3.32503e-05			1785	2.897e-05			1785	0.000299723
					1786	2.69825e-05			1786	3.75935e-05			1786	0.000319899
					1787	3.26232e-05			1787	3.63047e-05			1787	0.000365927
					1788	2.58384e-05			1788	3.52561e-05			1788	0.000371559
					1789	2.79413e-05			1789	2.78422e-05			1789	0.000385637
					1790	3.49838e-05			1790	3.7354e-05			1790	0.000349574
					1791	2.54328e-05			1791	2.95345e-05			1791	0.000405093
					1792	2.55432e-05			1792	3.09869e-05			1792	0.000413189
					1793	2.08235e-05			1793	2.91317e-05			1793	0.000377256
					1794	2.4033e-05			1794	2.6875e-05			1794	0.000380907
					1795	2.76089e-05			1795	3.10661e-05			1795	0.000354781
					1796	2.23357e-05			1796	3.21926e-05			1796	0.000346891
					1797	2.24096e-05			1797	3.22761e-05			1797	0.000332511
					1798	3.08529e-05			1798	3.46112e-05			1798	0.000374988
					1799	2.3515e-05			1799	3.63046e-05			1799	0.000353878
					1800	2.2519e-05			1800	3.88854e-05			1800	0.000432103
					1801	0.000600428			1801	0.00033458			1801	0.00095096
					1802	0.000695412			1802	0.000434596			1802	0.00102
					1803	0.000800611			1803	0.000487226			1803	0.00109
					1804	0.000899171			1804	0.000526634			1804	0.00112
					1805	0.00119			1805	0.000550652			1805	0.00116
					1806	0.00124			1806	0.000579989			1806	0.00117
					1807	0.00126			1807	0.000588451			1807	0.00119
					1808	0.00128			1808	0.000611983			1808	0.00122
					1809	0.00129			1809	0.00063721			1809	0.00122
					1810	0.00129			1810	0.000644705			1810	0.00124
					1811	0.00131			1811	0.000669204			1811	0.00124
					1812	0.00131			1812	0.000671624			1812	0.00127
					1813	0.00132			1813	0.000689675			1813	0.00126
					1814	0.00133			1814	0.000703215			1814	0.00128
					1815	0.00133			1815	0.000706519			1815	0.00129
					1816	0.00135			1816	0.000696446			1816	0.0013
					1817	0.00136			1817	0.000703939			1817	0.00131
					1818	0.00135			1818	0.000700153			1818	0.00132
					1819	0.00137			1819	0.000719253			1819	0.00132
					1820	0.00137			1820	0.000723121			1820	0.00133
					1821	0.00137			1821	0.000728038			1821	0.00133
					1822	0.0014			1822	0.000720865			1822	0.00135
					1823	0.00137			1823	0.000729729			1823	0.00134
					1824	0.00138			1824	0.000725943			1824	0.00135
					1825	0.00139			1825	0.000733759			1825	0.00135
					1826	0.00141			1826	0.000736744			1826	0.00136
					1827	0.00139			1827	0.000750282			1827	0.00135
					1828	0.00141			1828	0.000749717			1828	0.00136
					1829	0.0014			1829	0.000754715			1829	0.00136
					1830	0.00141			1830	0.000758987			1830	0.00137
					1831	0.00142			1831	0.000751974			1831	0.00137
					1832	0.00143			1832	0.000764547			1832	0.00138
					1833	0.00144			1833	0.000768737			1833	0.00138
					1834	0.00144			1834	0.000759711			1834	0.00138
					1835	0.00144			1835	0.000767045			1835	0.00138
					1836	0.00145			1836	0.000777683			1836	0.00138
					1837	0.00144			1837	0.000775669			1837	0.00139
					1838	0.00144			1838	0.000783085			1838	0.00139
					1839	0.00145			1839	0.000776234			1839	0.00139
					1840	0.00146			1840	0.000783728			1840	0.00139
					1841	0.00145			1841	0.000783084			1841	0.00139
					1842	0.00144			1842	0.000777684			1842	0.00139
					1843	0.00146			1843	0.000789449			1843	0.0014
					1844	0.00147			1844	0.000791546			1844	0.0014
					1845	0.00147			1845	0.000797673			1845	0.00141
					1846	0.00147			1846	0.000783325			1846	0.00142
					1847	0.00147			1847	0.000791949			1847	0.00142
					1848	0.00148			1848	0.000795253			1848	0.00141
					1849	0.00148			1849	0.000796945			1849	0.00141
					1850	0.00148			1850	0.00079646			1850	0.00141
					1851	0.00148			1851	0.000183388			1851	0.00141
					1852	0.00149			1852	0.000122216			1852	0.00142
					1853	0.00148			1853	0.000103117			1853	0.00142
					1854	0.00148			1854	0.000105937			1854	0.00142
					1855	0.00149			1855	7.07194e-05			1855	0.00142
					1856	0.00149			1856	7.10421e-05			1856	0.00142
					1857	0.00148			1857	6.44331e-05			1857	0.00142
					1858	0.00149			1858	6.10465e-05			1858	0.00142
					1859	0.00149			1859	5.50836e-05			1859	0.00142
					1860	0.0015			1860	6.38664e-05			1860	0.00143
					1861	0.00149			1861	5.8388e-05			1861	0.00143
					1862	0.00149			1862	4.99264e-05			1862	0.00143
					1863	0.0015			1863	4.12212e-05			1863	0.00143
					1864	0.00149			1864	5.28268e-05			1864	0.00143
					1865	0.0015			1865	5.06499e-05			1865	0.00143
					1866	0.0015			1866	4.59766e-05			1866	0.00143
					1867	0.0015			1867	4.42024e-05			1867	0.00143
					1868	0.0015			1868	4.21078e-05			1868	0.00144
					1869	0.0015			1869	4.17046e-05			1869	0.00144
					1870	0.0015			1870	3.92072e-05			1870	0.00144
					1871	0.0015			1871	3.47745e-05			1871	0.00144
					1872	0.00151			1872	3.49358e-05			1872	0.00144
					1873	0.00151			1873	3.88035e-05			1873	0.00143
					1874	0.0015			1874	4.01749e-05			1874	0.00144
					1875	0.00151			1875	3.58224e-05			1875	0.00145
					1876	0.00151			1876	3.70294e-05			1876	0.00144
					1877	0.00151			1877	4.03348e-05			1877	0.00144
					1878	0.00151			1878	4.40419e-05			1878	0.00143
					1879	0.00151			1879	3.62238e-05			1879	0.00144
					1880	0.0015			1880	4.54923e-05			1880	0.00145
					1881	0.00151			1881	4.45268e-05			1881	0.00145
					1882	0.00151			1882	3.4775e-05			1882	0.00145
					1883	0.00151			1883	4.15432e-05			1883	0.00145
					1884	0.00151			1884	4.27529e-05			1884	0.00145
					1885	0.00152			1885	3.679e-05			1885	0.00145
					1886	0.00152			1886	3.31633e-05			1886	0.00145
					1887	0.00151			1887	3.60639e-05			1887	0.00145
					1888	0.00151			1888	3.63857e-05			1888	0.00145
					1889	0.00152			1889	3.25985e-05			1889	0.00146
					1890	0.00152			1890	3.50962e-05			1890	0.00145
					1891	0.00152			1891	3.29998e-05			1891	0.00146
					1892	0.00151			1892	4.60579e-05			1892	0.00146
					1893	0.00152			1893	3.63844e-05			1893	0.00145
					1894	0.00152			1894	3.50962e-05			1894	0.00146
					1895	0.00152			1895	3.57416e-05			1895	0.00146
					1896	0.00152			1896	3.27592e-05			1896	0.00146
					1897	0.00152			1897	3.29194e-05			1897	0.00145
					1898	0.00153			1898	4.00115e-05			1898	0.00146
					1899	0.00152			1899	3.37259e-05			1899	0.00146
					1900	0.00152			1900	3.49335e-05			1900	0.00146
					1901	0.000440361			1901	0.000370767			1901	0.000918659
					1902	0.000384352			1902	0.000449588			1902	0.000779574
					1903	0.000329707			1903	0.000525265			1903	0.000717021
					1904	0.000243718			1904	0.00050504			1904	0.000627051
					1905	0.000156293			1905	0.000590303			1905	0.000541838
					1906	0.000147334			1906	0.000603441			1906	0.000528194
					1907	0.000123735			1907	0.000618106			1907	0.000385423
					1908	8.45753e-05			1908	0.000624395			1908	0.000352993
					1909	0.000109171			1909	0.000638419			1909	0.000331514
					1910	9.5269e-05			1910	0.000646801			1910	0.000322341
					1911	8.33238e-05			1911	0.000651152			1911	0.000316018
					1912	5.96505e-05			1912	0.000666707			1912	0.000260803
					1913	4.13258e-05			1913	0.000682664			1913	0.000286869
					1914	4.58228e-05			1914	0.000679843			1914	0.000277339
					1915	4.56395e-05			1915	0.000680004			1915	0.000215735
					1916	3.7638e-05			1916	0.000693141			1916	0.000278104
					1917	3.09285e-05			1917	0.000696929			1917	0.00029149
					1918	3.5316e-05			1918	0.000700153			1918	0.000275073
					1919	3.30287e-05			1919	0.000708293			1919	0.000301499
					1920	3.21801e-05			1920	0.000705794			1920	0.000305998
					1921	3.5352e-05			1921	0.000716995			1921	0.000270979
					1922	3.05968e-05			1922	0.000712242			1922	0.000286648
					1923	3.42463e-05			1923	0.000719011			1923	0.000264314
					1924	3.03735e-05			1924	0.000723687			1924	0.000268933
					1925	3.11113e-05			1925	0.000720947			1925	0.000251011
					1926	2.6281e-05			1926	0.000724251			1926	0.00028383
					1927	2.74618e-05			1927	0.000738194			1927	0.000229424
					1928	3.15535e-05			1928	0.000740208			1928	0.000230245
					1929	2.44369e-05			1929	0.000739643			1929	0.000243212
					1930	2.3627e-05			1930	0.000748509			1930	0.000221717
					1931	2.39953e-05			1931	0.000740048			1931	0.000229072
					1932	2.24824e-05			1932	0.000751732			1932	0.000229977
					1933	2.7388e-05			1933	0.000759308			1933	0.000258138
					1934	3.35819e-05			1934	0.000756166			1934	0.00026025
					1935	2.65011e-05			1935	0.000764063			1935	0.000304845
					1936	2.20779e-05			1936	0.000758179			1936	0.000306663
					1937	2.32945e-05			1937	0.000758502			1937	0.000279332
					1938	1.92741e-05			1938	0.00075939			1938	0.000258249
					1939	2.32563e-05			1939	0.00076495			1939	0.000238622
					1940	2.77189e-05			1940	0.000763339			1940	0.000281338
					1941	2.97461e-05			1941	0.00076237			1941	0.000277358
					1942	2.55796e-05			1942	0.000765675			1942	0.000291397
					1943	2.62076e-05			1943	0.000764466			1943	0.000322934
					1944	3.65687e-05			1944	0.000776395			1944	0.000285589
					1945	3.1443e-05			1945	0.000780827			1945	0.000283515
					1946	2.60609e-05			1946	0.000780908			1946	0.000282851
					1947	2.73875e-05			1947	0.000784372			1947	0.000313263
					1948	2.56167e-05			1948	0.000779457			1948	0.000347149
					1949	3.29544e-05			1949	0.000781793			1949	0.000342428
					1950	2.94893e-05			1950	0.000772687			1950	0.000391846
					1951	2.54699e-05			1951	0.000219252			1951	0.000354661
					1952	2.29995e-05			1952	0.00013729			1952	0.0003192
					1953	2.66863e-05			1953	0.000106502			1953	0.000335922
					1954	2.98574e-05			1954	8.1194e-05			1954	0.000313651
					1955	4.04045e-05			1955	6.77347e-05			1955	0.000344051
					1956	3.05216e-05			1956	6.37872e-05			1956	0.000439036
					1957	2.13399e-05			1957	6.53989e-05			1957	0.000409557
					1958	2.65029e-05			1958	6.8784e-05			1958	0.000445065
					1959	2.90833e-05			1959	5.7178e-05			1959	0.000392558
					1960	2.52502e-05			1960	5.049e-05			1960	0.000394586
					1961	2.63913e-05			1961	6.24184e-05			1961	0.000452549
					1962	2.33316e-05			1962	5.22616e-05			1962	0.000439443
					1963	2.31471e-05			1963	5.97564e-05			1963	0.000365162
					1964	2.65393e-05			1964	5.12159e-05			1964	0.000426166
					1965	2.9784e-05			1965	4.90378e-05			1965	0.000433985
					1966	2.16359e-05			1966	5.05711e-05			1966	0.000379503
					1967	2.42522e-05			1967	3.79165e-05			1967	0.000384611
					1968	2.65013e-05			1968	4.17847e-05			1968	0.000430757
					1969	2.48422e-05			1969	4.67822e-05			1969	0.000434869
					1970	2.61337e-05			1970	3.89631e-05			1970	0.000404099
					1971	2.76078e-05			1971	3.88836e-05			1971	0.000407584
					1972	2.24827e-05			1972	4.08189e-05			1972	0.000433782
					1973	2.70551e-05			1973	4.08982e-05			1973	0.00041328
					1974	2.64285e-05			1974	4.5331e-05			1974	0.000442262
					1975	3.08527e-05			1975	4.49284e-05			1975	0.000440677
					1976	3.38025e-05			1976	4.25903e-05			1976	0.000395121
					1977	3.33597e-05			1977	4.89586e-05			1977	0.000373421
					1978	4.25786e-05			1978	4.50886e-05			1978	0.000390308
					1979	2.95617e-05			1979	3.81585e-05			1979	0.000317318
					1980	2.95623e-05			1980	3.59821e-05			1980	0.000315649
					1981	2.76081e-05			1981	3.94472e-05			1981	0.000359998
					1982	2.59868e-05			1982	3.75952e-05			1982	0.000295858
					1983	2.69455e-05			1983	3.64663e-05			1983	0.000314987
					1984	3.21451e-05			1984	3.96091e-05			1984	0.000257464
					1985	3.43559e-05			1985	4.00109e-05			1985	0.000278269
					1986	2.38473e-05			1986	3.89655e-05			1986	0.000285626
					1987	3.02627e-05			1987	3.35656e-05			1987	0.000260681
					1988	2.88622e-05			1988	3.65473e-05			1988	0.000265771
					1989	2.69452e-05			1989	3.69492e-05			1989	0.000225716
					1990	2.35528e-05			1990	3.30803e-05			1990	0.000278159
					1991	2.33664e-05			1991	3.50166e-05			1991	0.000258757
					1992	2.98197e-05			1992	3.37268e-05			1992	0.000289063
					1993	2.81234e-05			1993	3.95279e-05			1993	0.00026328
					1994	3.64202e-05			1994	3.85618e-05			1994	0.000289591
					1995	2.82731e-05			1995	3.5742e-05			1995	0.000299665
					1996	3.51301e-05			1996	3.43713e-05			1996	0.000287821
					1997	3.00411e-05			1997	3.22755e-05			1997	0.000278226
[truncated: 28,103 more rows]

## Sheet: Figure 6 
Figure 6 (a)						Figure 6 (c)											Figure 6 (d)														Figure 6 (e)												Figure 6 (f)
																																	VREF (V)
	Time(ms)	VOUTS (V)	VOUTS (V)	VOUTS (V)			VW(V)	VOUTS (V)	VOUTS (V)	VOUTS (V)		VW(V)	RMP (Ω)	RMP (Ω)	RMP (Ω)			pH value	VREF (V)	VW (V)	VOUTS (V)	VOUTS-error bar	VOUTS-error bar	RMP (Ω)	RMP-error bar	RMP-error bar	VOUTR (V)	VOUTR-error bar	VOUTR-error bar			pH value	Vref_1.64V	Vref_1.7V	Vref_1.9V	Vref_1.74V	Vref_2.14V	Vref_2.10V	Vref_2.04V	Vref_2.00V	Vref_2.2V			pH value	Threshold Vref (V)
	-0.02	0	0	0			1.4	0.40789	0.00279	0.00321		1.4	687.391	87.2913	97.5987			10	1.9	1.75508	0.59192	0.00162	0.00568	699.681	110.681	99.3185	0.13125	0.01515	0.01467			10	1.64	1.7	1.9	1.74	2.14	2.1	2.04	2	2.2			10	2.2
	-0.01999	0	0	0			1.5	0.46205	0.00565	0.00324		1.5	680.144	84.7537	100.98			9	1.9	1.806	0.61594	0.01044	0.00503	711.614	97.7583	100.147	0.12889	0.01799	0.01641			9	1.64	1.7	1.9	1.74	2.14	2.1	2.04	2	2.2			9	2.14
	-0.01998	0	0	0			1.6	0.50871	0.00261	0.00233		1.6	702.889	95.3478	62.4812			8	1.9	1.8612	0.64136	0.00576	0.00414	682.256	76.2838	73.7162	0.13101	0.01461	0.01843			8	1.64	1.7	1.9	1.74	2.14	2.1	2.04	2	2.2			8	2.1
	-0.01998	0	0	0			1.7	0.55951	0.00204	0.00239		1.7	690.377	75.4873	83.0337			7	1.9	1.9028	0.67179	0.01369	0.00546	707.997	89.7794	90.2206	0.13004	0.01544	0.01237			7	1.64	1.7	1.9	1.74	2.14	2.1	2.04	2	2.2			7	2.04
	-0.01997	0	0	0			1.8	0.6029	0.00703	0.00307		1.8	703.805	99.1437	91.3063			6	1.9	1.94106	0.69338	0.00388	0.00252	646.111	53.4579	96.3949	0.13301	0.02011	0.01458			6	1.64	1.7	1.9	1.74	2.14	2.1	2.04	2	2.2			6	2
	-0.01996	0	0	0			1.9	0.64175	0.00375	0.00548		1.9	683.32	71.6487	88.3893			5	1.9	2.016	0.6092	0.00492	0.00427	74.0052	8.26146	5.20729	0.26156	0.02109	0.01484			5	1.64	1.7	1.9	1.74	2.14	2.1	2.04	2	2.2			5	1.9
	-0.01995	0	0	0			2	0.6984	0.0027	0.007		2	667.662	87.1485	57.7505			4	1.9	2.10657	0.62361	0.00513	0.00304	89.2365	13.349	8.76354	0.25917	0.01356	0.02063			4	1.64	1.7	1.9	1.74	2.14	2.1	2.04	2	2.2			4	1.74
	-0.01994	0	0	0			2.1	0.62266	0.00541	0.00486		2.1	81.5882	6.54817	7.18083			3	1.9	2.16375	0.62221	0.00798	0.00859	77.3365	5.23646	8.98854	0.25826	0.01931	0.01745			3	1.64	1.7	1.9	1.74	2.14	2.1	2.04	2	2.2			3	1.7
	-0.01994	0	0	0			2.2	0.63645	0.00505	0.00403		2.2	81.1625	6.2625	5.3375			2	1.9	2.21441	0.63241	0.00479	0.00844	85.4104	15.4854	5.45208	0.26271	0.0075	0.02369			2	1.64	1.7	1.9	1.74	2.14	2.1	2.04	2	2.2			2	1.64
	-0.01993	0	0	0
	-0.01992	0	0	0																													RMP (Ω)
	-0.01991	0	0	0																												pH value	Vref_1.64V	Vref_1.7V	Vref_1.9V	Vref_1.74V	Vref_2.14V	Vref_2.10V	Vref_2.04V	Vref_2.00V	Vref_2.2V
	-0.0199	0	0	0																												10	708.3	697	697	695.9	776.4	702	697	699.2	96.5
	-0.0199	0	0	0																												9	701.5	703.8	692.5	703.7	101.8	704.9	695.9	695.9	72.1
	-0.01989	0	0	0																												8	692.5	707.2	704.9	693.6	86.1	89.1	673.6	706	85.3
	-0.01988	0	0	0																												7	704.9	699.2	694.7	695.9	89.1	81.6	92	720.8	96.5
	-0.01987	0	0	0																												6	701.5	698.1	603.2	697	70.6	63.3	72.8	96.5	66.9
	-0.01986	0	0	0																												5	702.6	700.4	74.3	708.3	96.5	71.3	69.1	86.1	82.4
	-0.01986	0	0	0																												4	694.7	639.7	98	96.5	83.9	90.5	96.5	93.5	47.3
	-0.01985	0	0	0																												3	755.3	101.8	72.1	107	91.3	87.6	89.1	97.3	98
	-0.01984	0	0	0																												2	99.5	87.6	86.8	66.2	50.2	98.8	80.9	91.3	77.2
	-0.01983	0	0	0																													VOUTR (V)
	-0.01982	0	0	0																												pH value	Vref_1.64V	Vref_1.7V	Vref_1.9V	Vref_1.74V	Vref_2.14V	Vref_2.10V	Vref_2.04V	Vref_2.00V	Vref_2.2V
	-0.01982	0	0	0																												10	0.13246	0.13365	0.13365	0.13377	0.12571	0.13312	0.13365	0.13342	0.2559
	-0.01981	0	0	0																												9	0.13317	0.13293	0.13413	0.13294	0.25385	0.13282	0.13377	0.13377	0.26578
	-0.0198	0	0	0																												8	0.13413	0.13258	0.13282	0.13401	0.26002	0.25882	0.13619	0.1327	0.26034
	-0.01979	0	0	0																												7	0.13282	0.13342	0.1339	0.13377	0.25882	0.26185	0.25767	0.13117	0.2559
	-0.01978	0	0	0																												6	0.13317	0.13353	0.14443	0.13365	0.26641	0.26953	0.26549	0.2559	0.26799
	-0.01978	0	0	0																												5	0.13306	0.13329	0.26486	0.13246	0.2559	0.26612	0.26705	0.26002	0.26152
	-0.01977	0	0	0																												4	0.1339	0.14004	0.25532	0.2559	0.26091	0.25826	0.2559	0.25708	0.27663
	-0.01976	0	0	0																												3	0.12773	0.25385	0.26578	0.25187	0.25795	0.25942	0.25882	0.25559	0.25532
	-0.01975	0	0	0																												2	0.25474	0.25942	0.25974	0.26828	0.27532	0.25501	0.26213	0.25795	0.26365
	-0.01974	0	0	0
	-0.01974	0	0	0
	-0.01973	0	0	0
	-0.01972	0	0	0
	-0.01971	0	0	0
	-0.0197	0	0	0
	-0.0197	0	0	0
	-0.01969	0	0	0
	-0.01968	0	0	0
	-0.01967	0	0	0
	-0.01966	0	0	0
	-0.01966	0	0	0
	-0.01965	0	0	0
	-0.01964	0	0	0
	-0.01963	0	0	0
	-0.01962	0	0	0
	-0.01962	0	0	0
	-0.01961	0	0	0
	-0.0196	0	0	0
	-0.01959	0	0	0
	-0.01958	0	0	0
	-0.01958	0	0	0
	-0.01957	0	0	0
	-0.01956	0	0	0
	-0.01955	0	0	0
	-0.01954	0	0	0
	-0.01954	0	0	0
	-0.01953	0	0	0
	-0.01952	0	0	0
	-0.01951	0	0	0
	-0.0195	0	0	0
	-0.0195	0	0	0
	-0.01949	0	0	0
	-0.01948	0	0	0
	-0.01947	0	0	0
	-0.01946	0	0	0
	-0.01946	0	0	0
	-0.01945	0	0	0
	-0.01944	0	0	0
	-0.01943	0	0	0
	-0.01942	0	0	0
	-0.01942	0	0	0
	-0.01941	0	0	0
	-0.0194	0	0	0
	-0.01939	0	0	0
	-0.01938	0	0	0
	-0.01938	0	0	0
	-0.01937	0	0	0
	-0.01936	0	0	0
	-0.01935	0	0	0
	-0.01934	0	0	0
	-0.01934	0	0	0
	-0.01933	0	0	0
	-0.01932	0	0	0
	-0.01931	0	0	0
	-0.0193	0	0	0
	-0.0193	0	0	0
	-0.01929	0	0	0
	-0.01928	0	0	0
	-0.01927	0	0	0
	-0.01926	0	0	0
	-0.01926	0	0	0
	-0.01925	0	0	0
	-0.01924	0	0	0
	-0.01923	0	0	0
	-0.01922	0	0	0
	-0.01922	0	0	0
	-0.01921	0	0	0
	-0.0192	0	0	0
	-0.01919	0	0	0
	-0.01918	0	0	0
	-0.01918	0	0	0
	-0.01917	0	0	0
	-0.01916	0	0	0
	-0.01915	0	0	0
	-0.01914	0	0	0
	-0.01914	0	0	0
	-0.01913	0	0	0
	-0.01912	0	0	0
	-0.01911	0	0	0
	-0.0191	0	0	0
	-0.0191	0	0	0
	-0.01909	0	0	0
	-0.01908	0	0	0
	-0.01907	0	0	0
	-0.01906	0	0	0
	-0.01906	0	0	0
	-0.01905	0	0	0
	-0.01904	0	0	0
	-0.01903	0	0	0
	-0.01902	0	0	0
	-0.01902	0	0	0
	-0.01901	0	0	0
	-0.019	0	0	0
	-0.01899	0	0	0
	-0.01898	0	0	0
	-0.01898	0	0	0
	-0.01897	0	0	0
	-0.01896	0	0	0
	-0.01895	0	0	0
	-0.01894	0	0	0
	-0.01894	0	0	0
	-0.01893	0	0	0
	-0.01892	0	0	0
	-0.01891	0	0	0
	-0.0189	0	0	0
	-0.0189	0	0	0
	-0.01889	0	0	0
	-0.01888	0	0	0
	-0.01887	0	0	0
	-0.01886	0	0	0
	-0.01886	0	0	0
	-0.01885	0	0	0
	-0.01884	0	0	0
	-0.01883	0	0	0
	-0.01882	0	0	0
	-0.01882	0	0	0
	-0.01881	0	0	0
	-0.0188	0	0	0
	-0.01879	0	0	0
	-0.01878	0	0	0
	-0.01878	0	0	0
	-0.01877	0	0	0
	-0.01876	0	0	0
	-0.01875	0	0	0
	-0.01874	0	0	0
	-0.01874	0	0	0
	-0.01873	0	0	0
	-0.01872	0	0	0
	-0.01871	0	0	0
	-0.0187	0	0	0
	-0.0187	0	0	0
	-0.01869	0	0	0
	-0.01868	0	0	0
	-0.01867	0	0	0
	-0.01866	0	0	0
	-0.01866	0	0	0
	-0.01865	0	0	0
	-0.01864	0	0	0
	-0.01863	0	0	0
	-0.01862	0	0	0
	-0.01862	0	0	0
	-0.01861	0	0	0
	-0.0186	0	0	0
	-0.01859	0	0	0
	-0.01858	0	0	0
	-0.01858	0	0	0
	-0.01857	0	0	0
	-0.01856	0	0	0
	-0.01855	0	0	0
	-0.01854	0	0	0
	-0.01854	0	0	0
	-0.01853	0	0	0
	-0.01852	0	0	0
	-0.01851	0	0	0
	-0.0185	0	0	0
	-0.0185	0	0	0
	-0.01849	0	0	0
	-0.01848	0	0	0
	-0.01847	0	0	0
	-0.01846	0	0	0
	-0.01846	0	0	0
	-0.01845	0	0	0
	-0.01844	0	0	0
	-0.01843	0	0	0
	-0.01842	0	0	0
	-0.01842	0	0	0
	-0.01841	0	0	0
	-0.0184	0	0	0
	-0.01839	0	0	0
	-0.01838	0	0	0
	-0.01838	0	0	0
	-0.01837	0	0	0
	-0.01836	0	0	0
	-0.01835	0	0	0
	-0.01834	0	0	0
	-0.01834	0	0	0
	-0.01833	0	0	0
	-0.01832	0	0	0
	-0.01831	0	0	0
	-0.0183	0	0	0
	-0.0183	0	0	0
	-0.01829	0	0	0
	-0.01828	0	0	0
	-0.01827	0	0	0
	-0.01826	0	0	0
	-0.01826	0	0	0
	-0.01825	0	0	0
	-0.01824	0	0	0
	-0.01823	0	0	0
	-0.01822	0	0	0
	-0.01822	0	0	0
	-0.01821	0	0	0
	-0.0182	0	0	0
	-0.01819	0	0	0
	-0.01818	0	0	0
	-0.01818	0	0	0
	-0.01817	0	0	0
	-0.01816	0	0	0
	-0.01815	0	0	0
	-0.01814	0	0	0
	-0.01814	0	0	0
	-0.01813	0	0	0
	-0.01812	0	0	0
	-0.01811	0	0	0
	-0.0181	0	0	0
	-0.0181	0	0	0
	-0.01809	0	0	0
	-0.01808	0	0	0
	-0.01807	0	0	0
	-0.01806	0	0	0
	-0.01806	0	0	0
	-0.01805	0	0	0
	-0.01804	0	0	0
	-0.01803	0	0	0
	-0.01802	0	0	0
	-0.01802	0	0	0
	-0.01801	0	0	0
	-0.018	0	0	0
	-0.01799	0	0	0
	-0.01798	0	0	0
	-0.01798	0	0	0
	-0.01797	0	0	0
	-0.01796	0	0	0
	-0.01795	0	0	0
	-0.01794	0	0	0
	-0.01794	0	0	0
	-0.01793	0	0	0
	-0.01792	0	0	0
	-0.01791	0	0	0
	-0.0179	0	0	0
	-0.0179	0	0	0
	-0.01789	0	0	0
	-0.01788	0	0	0
	-0.01787	0	0	0
	-0.01786	0	0	0
	-0.01786	0	0	0
	-0.01785	0	0	0
	-0.01784	0	0	0
	-0.01783	0	0	0
	-0.01782	0	0	0
	-0.01782	0	0	0
	-0.01781	0	0	0
	-0.0178	0	0	0
	-0.01779	0	0	0
	-0.01778	0	0	0
	-0.01778	0	0	0
	-0.01777	0	0	0
	-0.01776	0	0	0
	-0.01775	0	0	0
	-0.01774	0	0	0
	-0.01774	0	0	0
	-0.01773	0	0	0
	-0.01772	0	0	0
	-0.01771	0	0	0
	-0.0177	0	0	0
	-0.0177	0	0	0
	-0.01769	0	0	0
	-0.01768	0	0	0
	-0.01767	0	0	0
	-0.01766	0	0	0
	-0.01766	0	0	0
	-0.01765	0	0	0
	-0.01764	0	0	0
	-0.01763	0	0	0
	-0.01762	0	0	0
	-0.01762	0	0	0
	-0.01761	0	0	0
	-0.0176	0	0	0
	-0.01759	0	0	0
	-0.01758	0	0	0
	-0.01758	0	0	0
	-0.01757	0	0	0
	-0.01756	0	0	0
	-0.01755	0	0	0
	-0.01754	0	0	0
	-0.01754	0	0	0
	-0.01753	0	0	0
	-0.01752	0	0	0
	-0.01751	0	0	0
	-0.0175	0	0	0
	-0.0175	0	0	0
	-0.01749	0	0	0
	-0.01748	0	0	0
	-0.01747	0	0	0
	-0.01746	0	0	0
	-0.01746	0	0	0
	-0.01745	0	0	0
	-0.01744	0	0	0
	-0.01743	0	0	0
	-0.01742	0	0	0
	-0.01742	0	0	0
	-0.01741	0	0	0
	-0.0174	0	0	0
	-0.01739	0	0	0
	-0.01738	0	0	0
	-0.01738	0	0	0
	-0.01737	0	0	0
	-0.01736	0	0	0
	-0.01735	0	0	0
	-0.01734	0	0	0
	-0.01734	0	0	0
	-0.01733	0	0	0
	-0.01732	0	0	0
	-0.01731	0	0	0
	-0.0173	0	0	0
	-0.0173	0	0	0
	-0.01729	0	0	0
	-0.01728	0	0	0
	-0.01727	0	0	0
	-0.01726	0	0	0
	-0.01726	0	0	0
	-0.01725	0	0	0
	-0.01724	0	0	0
	-0.01723	0	0	0
	-0.01722	0	0	0
	-0.01722	0	0	0
	-0.01721	0	0	0
	-0.0172	0	0	0
	-0.01719	0	0	0
	-0.01718	0	0	0
	-0.01718	0	0	0
	-0.01717	0	0	0
	-0.01716	0	0	0
	-0.01715	0	0	0
	-0.01714	0	0	0
	-0.01714	0	0	0
	-0.01713	0	0	0
	-0.01712	0	0	0
	-0.01711	0	0	0
	-0.0171	0	0	0
	-0.0171	0	0	0
	-0.01709	0	0	0
	-0.01708	0	0	0
	-0.01707	0	0	0
	-0.01706	0	0	0
	-0.01706	0	0	0
	-0.01705	0	0	0
	-0.01704	0	0	0
	-0.01703	0	0	0
	-0.01702	0	0	0
	-0.01702	0	0	0
	-0.01701	0	0	0
	-0.017	0	0	0
	-0.01699	0	0	0
	-0.01698	0	0	0
	-0.01698	0	0	0
	-0.01697	0	0	0
	-0.01696	0	0	0
	-0.01695	0	0	0
	-0.01694	0	0	0
	-0.01694	0	0	0
	-0.01693	0	0	0
	-0.01692	0	0	0
	-0.01691	0	0	0
	-0.0169	0	0	0
	-0.0169	0	0	0
	-0.01689	0	0	0
	-0.01688	0	0	0
	-0.01687	0	0	0
	-0.01686	0	0	0
	-0.01686	0	0	0
	-0.01685	0	0	0
	-0.01684	0	0	0
	-0.01683	0	0	0
	-0.01682	0	0	0
	-0.01682	0	0	0
	-0.01681	0	0	0
	-0.0168	0	0	0
	-0.01679	0	0	0
	-0.01678	0	0	0
	-0.01678	0	0	0
	-0.01677	0	0	0
	-0.01676	0	0	0
	-0.01675	0	0	0
	-0.01674	0	0	0
	-0.01674	0	0	0
	-0.01673	0	0	0
	-0.01672	0	0	0
	-0.01671	0	0	0
	-0.0167	0	0	0
	-0.0167	0	0	0
	-0.01669	0	0	0
	-0.01668	0	0	0
	-0.01667	0	0	0
	-0.01666	0	0	0
	-0.01666	0	0	0
	-0.01665	0	0	0
	-0.01664	0	0	0
	-0.01663	0	0	0
	-0.01662	0	0	0
	-0.01662	0	0	0
	-0.01661	0	0	0
	-0.0166	0	0	0
	-0.01659	0	0	0
	-0.01658	0	0	0
	-0.01658	0	0	0
	-0.01657	0	0	0
	-0.01656	0	0	0
	-0.01655	0	0	0
	-0.01654	0	0	0
	-0.01654	0	0	0
	-0.01653	0	0	0
	-0.01652	0	0	0
	-0.01651	0	0	0
	-0.0165	0	0	0
	-0.0165	0	0	0
	-0.01649	0	0	0
	-0.01648	0	0	0
	-0.01647	0	0	0
	-0.01646	0	0	0
	-0.01646	0	0	0
	-0.01645	0	0	0
	-0.01644	0	0	0
	-0.01643	0	0	0
	-0.01642	0	0	0
	-0.01642	0	0	0
	-0.01641	0	0	0
	-0.0164	0	0	0
	-0.01639	0	0	0
	-0.01638	0	0	0
	-0.01638	0	0	0
	-0.01637	0	0	0
	-0.01636	0	0	0
	-0.01635	0	0	0
	-0.01634	0	0	0
	-0.01634	0	0	0
	-0.01633	0	0	0
	-0.01632	0	0	0
	-0.01631	0	0	0
	-0.0163	0	0	0
	-0.0163	0	0	0
	-0.01629	0	0	0
	-0.01628	0	0	0
	-0.01627	0	0	0
	-0.01626	0	0	0
	-0.01626	0	0	0
	-0.01625	0	0	0
	-0.01624	0	0	0
	-0.01623	0	0	0
	-0.01622	0	0	0
	-0.01622	0	0	0
	-0.01621	0	0	0
	-0.0162	0	0	0
	-0.01619	0	0	0
	-0.01618	0	0	0
	-0.01618	0	0	0
	-0.01617	0	0	0
	-0.01616	0	0	0
	-0.01615	0	0	0
	-0.01614	0	0	0
	-0.01614	0	0	0
	-0.01613	0	0	0
	-0.01612	0	0	0
	-0.01611	0	0	0
	-0.0161	0	0	0
	-0.0161	0	0	0
	-0.01609	0	0	0
	-0.01608	0	0	0
	-0.01607	0	0	0
	-0.01606	0	0	0
	-0.01606	0	0	0
	-0.01605	0	0	0
	-0.01604	0	0	0
	-0.01603	0	0	0
	-0.01602	0	0	0
	-0.01602	0	0	0
	-0.01601	0	0	0
	-0.016	0	0	0
	-0.01599	0	0	0
	-0.01598	0	0	0
	-0.01598	0	0	0
	-0.01597	0	0	0
	-0.01596	0	0	0
	-0.01595	0	0	0
	-0.01594	0	0	0
	-0.01594	0	0	0
	-0.01593	0	0	0
	-0.01592	0	0	0
	-0.01591	0	0	0
	-0.0159	0	0	0
	-0.0159	0	0	0
	-0.01589	0	0	0
	-0.01588	0	0	0
	-0.01587	0	0	0
	-0.01586	0	0	0
	-0.01586	0	0	0
	-0.01585	0	0	0
	-0.01584	0	0	0
	-0.01583	0	0	0
	-0.01582	0	0	0
	-0.01582	0	0	0
	-0.01581	0	0	0
	-0.0158	0	0	0
	-0.01579	0	0	0
	-0.01578	0	0	0
	-0.01578	0	0	0
	-0.01577	0	0	0
	-0.01576	0	0	0
	-0.01575	0	0	0
	-0.01574	0	0	0
	-0.01574	0	0	0
	-0.01573	0	0	0
	-0.01572	0	0	0
	-0.01571	0	0	0
	-0.0157	0	0	0
	-0.0157	0	0	0
	-0.01569	0	0	0
	-0.01568	0	0	0
	-0.01567	0	0	0
	-0.01566	0	0	0
	-0.01566	0	0	0
	-0.01565	0	0	0
	-0.01564	0	0	0
	-0.01563	0	0	0
	-0.01562	0	0	0
	-0.01562	0	0	0
	-0.01561	0	0	0
	-0.0156	0	0	0
	-0.01559	0	0	0
	-0.01558	0	0	0
	-0.01558	0	0	0
	-0.01557	0	0	0
	-0.01556	0	0	0
	-0.01555	0	0	0
	-0.01554	0	0	0
	-0.01554	0	0	0
	-0.01553	0	0	0
	-0.01552	0	0	0
	-0.01551	0	0	0
	-0.0155	0	0	0
	-0.0155	0	0	0
	-0.01549	0	0	0
	-0.01548	0	0	0
	-0.01547	0	0	0
	-0.01546	0	0	0
	-0.01546	0	0	0
	-0.01545	0	0	0
	-0.01544	0	0	0
	-0.01543	0	0	0
	-0.01542	0	0	0
	-0.01542	0	0	0
	-0.01541	0	0	0
	-0.0154	0	0	0
	-0.01539	0	0	0
	-0.01538	0	0	0
	-0.01538	0	0	0
	-0.01537	0	0	0
	-0.01536	0	0	0
	-0.01535	0	0	0
	-0.01534	0	0	0
	-0.01534	0	0	0
	-0.01533	0	0	0
	-0.01532	0	0	0
	-0.01531	0	0	0
	-0.0153	0	0	0
	-0.0153	0	0	0
	-0.01529	0	0	0
	-0.01528	0	0	0
	-0.01527	0	0	0
	-0.01526	0	0	0
	-0.01526	0	0	0
	-0.01525	0	0	0
	-0.01524	0	0	0
	-0.01523	0	0	0
	-0.01522	0	0	0
	-0.01522	0	0	0
	-0.01521	0	0	0
	-0.0152	0	0	0
	-0.01519	0	0	0
	-0.01518	0	0	0
	-0.01518	0	0	0
	-0.01517	0	0	0
	-0.01516	0	0	0
	-0.01515	0	0	0
	-0.01514	0	0	0
	-0.01514	0	0	0
	-0.01513	0	0	0
	-0.01512	0	0	0
	-0.01511	0	0	0
	-0.0151	0	0	0
	-0.0151	0	0	0
	-0.01509	0	0	0
	-0.01508	0	0	0
	-0.01507	0	0	0
	-0.01506	0	0	0
	-0.01506	0	0	0
	-0.01505	0	0	0
	-0.01504	0	0	0
	-0.01503	0	0	0
	-0.01502	0	0	0
	-0.01502	0	0	0
	-0.01501	0	0	0
	-0.015	0	0	0
	-0.01499	0	0	0
	-0.01498	0	0	0
	-0.01498	0	0	0
	-0.01497	0	0	0
	-0.01496	0	0	0
	-0.01495	0	0	0
	-0.01494	0	0	0
	-0.01494	0	0	0
	-0.01493	0	0	0
	-0.01492	0	0	0
	-0.01491	0	0	0
	-0.0149	0	0	0
	-0.0149	0	0	0
	-0.01489	0	0	0
	-0.01488	0	0	0
	-0.01487	0	0	0
	-0.01486	0	0	0
	-0.01486	0	0	0
	-0.01485	0	0	0
	-0.01484	0	0	0
	-0.01483	0	0	0
	-0.01482	0	0	0
	-0.01482	0	0	0
	-0.01481	0	0	0
	-0.0148	0	0	0
	-0.01479	0	0	0
	-0.01478	0	0	0
	-0.01478	0	0	0
	-0.01477	0	0	0
	-0.01476	0	0	0
	-0.01475	0	0	0
	-0.01474	0	0	0
	-0.01474	0	0	0
	-0.01473	0	0	0
	-0.01472	0	0	0
	-0.01471	0	0	0
	-0.0147	0	0	0
	-0.0147	0	0	0
	-0.01469	0	0	0
	-0.01468	0	0	0
	-0.01467	0	0	0
	-0.01466	0	0	0
	-0.01466	0	0	0
	-0.01465	0	0	0
	-0.01464	0	0	0
	-0.01463	0	0	0
	-0.01462	0	0	0
	-0.01462	0	0	0
	-0.01461	0	0	0
	-0.0146	0	0	0
	-0.01459	0	0	0
	-0.01458	0	0	0
	-0.01458	0	0	0
	-0.01457	0	0	0
	-0.01456	0	0	0
	-0.01455	0	0	0
	-0.01454	0	0	0
	-0.01454	0	0	0
	-0.01453	0	0	0
	-0.01452	0	0	0
	-0.01451	0	0	0
	-0.0145	0	0	0
	-0.0145	0	0	0
	-0.01449	0	0	0
	-0.01448	0	0	0
	-0.01447	0	0	0
	-0.01446	0	0	0
	-0.01446	0	0	0
	-0.01445	0	0	0
	-0.01444	0	0	0
	-0.01443	0	0	0
	-0.01442	0	0	0
	-0.01442	0	0	0
	-0.01441	0	0	0
	-0.0144	0	0	0
	-0.01439	0	0	0
	-0.01438	0	0	0
	-0.01438	0	0	0
	-0.01437	0	0	0
	-0.01436	0	0	0
	-0.01435	0	0	0
	-0.01434	0	0	0
	-0.01434	0	0	0
	-0.01433	0	0	0
	-0.01432	0	0	0
	-0.01431	0	0	0
	-0.0143	0	0	0
	-0.0143	0	0	0
	-0.01429	0	0	0
	-0.01428	0	0	0
	-0.01427	0	0	0
	-0.01426	0	0	0
	-0.01426	0	0	0
	-0.01425	0	0	0
	-0.01424	0	0	0
	-0.01423	0	0	0
	-0.01422	0	0	0
	-0.01422	0	0	0
	-0.01421	0	0	0
	-0.0142	0	0	0
	-0.01419	0	0	0
	-0.01418	0	0	0
	-0.01418	0	0	0
	-0.01417	0	0	0
	-0.01416	0	0	0
	-0.01415	0	0	0
	-0.01414	0	0	0
	-0.01414	0	0	0
	-0.01413	0	0	0
	-0.01412	0	0	0
	-0.01411	0	0	0
	-0.0141	0	0	0
	-0.0141	0	0	0
	-0.01409	0	0	0
	-0.01408	0	0	0
	-0.01407	0	0	0
	-0.01406	0	0	0
	-0.01406	0	0	0
	-0.01405	0	0	0
	-0.01404	0	0	0
	-0.01403	0	0	0
	-0.01402	0	0	0
	-0.01402	0	0	0
	-0.01401	0	0	0
	-0.014	0	0	0
	-0.01399	0	0	0
	-0.01398	0	0	0
	-0.01398	0	0	0
	-0.01397	0	0	0
	-0.01396	0	0	0
	-0.01395	0	0	0
	-0.01394	0	0	0
	-0.01394	0	0	0
	-0.01393	0	0	0
	-0.01392	0	0	0
	-0.01391	0	0	0
	-0.0139	0	0	0
	-0.0139	0	0	0
	-0.01389	0	0	0
	-0.01388	0	0	0
	-0.01387	0	0	0
	-0.01386	0	0	0
	-0.01386	0	0	0
	-0.01385	0	0	0
	-0.01384	0	0	0
	-0.01383	0	0	0
	-0.01382	0	0	0
	-0.01382	0	0	0
	-0.01381	0	0	0
	-0.0138	0	0	0
	-0.01379	0	0	0
	-0.01378	0	0	0
	-0.01378	0	0	0
	-0.01377	0	0	0
	-0.01376	0	0	0
	-0.01375	0	0	0
	-0.01374	0	0	0
	-0.01374	0	0	0
	-0.01373	0	0	0
	-0.01372	0	0	0
	-0.01371	0	0	0
	-0.0137	0	0	0
	-0.0137	0	0	0
	-0.01369	0	0	0
	-0.01368	0	0	0
	-0.01367	0	0	0
	-0.01366	0	0	0
	-0.01366	0	0	0
	-0.01365	0	0	0
	-0.01364	0	0	0
	-0.01363	0	0	0
	-0.01362	0	0	0
	-0.01362	0	0	0
	-0.01361	0	0	0
	-0.0136	0	0	0
	-0.01359	0	0	0
	-0.01358	0	0	0
	-0.01358	0	0	0
	-0.01357	0	0	0
	-0.01356	0	0	0
	-0.01355	0	0	0
	-0.01354	0	0	0
	-0.01354	0	0	0
	-0.01353	0	0	0
	-0.01352	0	0	0
	-0.01351	0	0	0
	-0.0135	0	0	0
	-0.0135	0	0	0
	-0.01349	0	0	0
	-0.01348	0	0	0
	-0.01347	0	0	0
	-0.01346	0	0	0
	-0.01346	0	0	0
	-0.01345	0	0	0
	-0.01344	0	0	0
	-0.01343	0	0	0
	-0.01342	0	0	0
	-0.01342	0	0	0
	-0.01341	0	0	0
	-0.0134	0	0	0
	-0.01339	0	0	0
	-0.01338	0	0	0
	-0.01338	0	0	0
	-0.01337	0	0	0
	-0.01336	0	0	0
	-0.01335	0	0	0
	-0.01334	0	0	0
	-0.01334	0	0	0
	-0.01333	0	0	0
	-0.01332	0	0	0
	-0.01331	0	0	0
	-0.0133	0	0	0
	-0.0133	0	0	0
	-0.01329	0	0	0
	-0.01328	0	0	0
	-0.01327	0	0	0
	-0.01326	0	0	0
	-0.01326	0	0	0
	-0.01325	0	0	0
	-0.01324	0	0	0
	-0.01323	0	0	0
	-0.01322	0	0	0
	-0.01322	0	0	0
	-0.01321	0	0	0
	-0.0132	0	0	0
	-0.01319	0	0	0
	-0.01318	0	0	0
	-0.01318	0	0	0
	-0.01317	0	0	0
	-0.01316	0	0	0
	-0.01315	0	0	0
	-0.01314	0	0	0
	-0.01314	0	0	0
	-0.01313	0	0	0
	-0.01312	0	0	0
	-0.01311	0	0	0
	-0.0131	0	0	0
	-0.0131	0	0	0
	-0.01309	0	0	0
	-0.01308	0	0	0
	-0.01307	0	0	0
	-0.01306	0	0	0
	-0.01306	0	0	0
	-0.01305	0	0	0
	-0.01304	0	0	0
	-0.01303	0	0	0
	-0.01302	0	0	0
	-0.01302	0	0	0
	-0.01301	0	0	0
	-0.013	0	0	0
	-0.01299	0	0	0
	-0.01298	0	0	0
	-0.01298	0	0	0
	-0.01297	0	0	0
	-0.01296	0	0	0
	-0.01295	0	0	0
	-0.01294	0	0	0
	-0.01294	0	0	0
	-0.01293	0	0	0
	-0.01292	0	0	0
	-0.01291	0	0	0
	-0.0129	0	0	0
	-0.0129	0	0	0
	-0.01289	0	0	0
	-0.01288	0	0	0
	-0.01287	0	0	0
	-0.01286	0	0	0
	-0.01286	0	0	0
	-0.01285	0	0	0
	-0.01284	0	0	0
	-0.01283	0	0	0
	-0.01282	0	0	0
	-0.01282	0	0	0
	-0.01281	0	0	0
	-0.0128	0	0	0
	-0.01279	0	0	0
	-0.01278	0	0	0
	-0.01278	0	0	0
	-0.01277	0	0	0
	-0.01276	0	0	0
	-0.01275	0	0	0
	-0.01274	0	0	0
	-0.01274	0	0	0
	-0.01273	0	0	0
	-0.01272	0	0	0
	-0.01271	0	0	0
	-0.0127	0	0	0
	-0.0127	0	0	0
	-0.01269	0	0	0
	-0.01268	0	0	0
	-0.01267	0	0	0
	-0.01266	0	0	0
	-0.01266	0	0	0
	-0.01265	0	0	0
	-0.01264	0	0	0
	-0.01263	0	0	0
	-0.01262	0	0	0
	-0.01262	0	0	0
	-0.01261	0	0	0
	-0.0126	0	0	0
	-0.01259	0	0	0
	-0.01258	0	0	0
	-0.01258	0	0	0
	-0.01257	0	0	0
	-0.01256	0	0	0
	-0.01255	0	0	0
	-0.01254	0	0	0
	-0.01254	0	0	0
	-0.01253	0	0	0
	-0.01252	0	0	0
	-0.01251	0	0	0
	-0.0125	0	0	0
	-0.0125	0	0	0
	-0.01249	0	0	0
	-0.01248	0	0	0
	-0.01247	0	0	0
	-0.01246	0	0	0
	-0.01246	0	0	0
	-0.01245	0	0	0
	-0.01244	0	0	0
	-0.01243	0	0	0
	-0.01242	0	0	0
	-0.01242	0	0	0
	-0.01241	0	0	0
	-0.0124	0	0	0
	-0.01239	0	0	0
	-0.01238	0	0	0
	-0.01238	0	0	0
	-0.01237	0	0	0
	-0.01236	0	0	0
	-0.01235	0	0	0
	-0.01234	0	0	0
	-0.01234	0	0	0
	-0.01233	0	0	0
	-0.01232	0	0	0
	-0.01231	0	0	0
	-0.0123	0	0	0
	-0.0123	0	0	0
	-0.01229	0	0	0
	-0.01228	0	0	0
	-0.01227	0	0	0
	-0.01226	0	0	0
	-0.01226	0	0	0
	-0.01225	0	0	0
	-0.01224	0	0	0
	-0.01223	0	0	0
	-0.01222	0	0	0
	-0.01222	0	0	0
	-0.01221	0	0	0
	-0.0122	0	0	0
	-0.01219	0	0	0
	-0.01218	0	0	0
	-0.01218	0	0	0
	-0.01217	0	0	0
	-0.01216	0	0	0
	-0.01215	0	0	0
	-0.01214	0	0	0
	-0.01214	0	0	0
	-0.01213	0	0	0
	-0.01212	0	0	0
	-0.01211	0	0	0
	-0.0121	0	0	0
	-0.0121	0	0	0
	-0.01209	0	0	0
	-0.01208	0	0	0
	-0.01207	0	0	0
	-0.01206	0	0	0
	-0.01206	0	0	0
	-0.01205	0	0	0
	-0.01204	0	0	0
	-0.01203	0	0	0
	-0.01202	0	0	0
	-0.01202	0	0	0
	-0.01201	0	0	0
	-0.012	0	0	0
	-0.01199	0	0	0
	-0.01198	0	0	0
	-0.01198	0	0	0
	-0.01197	0	0	0
	-0.01196	0	0	0
	-0.01195	0	0	0
	-0.01194	0	0	0
	-0.01194	0	0	0
	-0.01193	0	0	0
	-0.01192	0	0	0
	-0.01191	0	0	0
	-0.0119	0	0	0
	-0.0119	0	0	0
	-0.01189	0	0	0
	-0.01188	0	0	0
	-0.01187	0	0	0
	-0.01186	0	0	0
	-0.01186	0	0	0
	-0.01185	0	0	0
	-0.01184	0	0	0
	-0.01183	0	0	0
	-0.01182	0	0	0
	-0.01182	0	0	0
	-0.01181	0	0	0
	-0.0118	0	0	0
	-0.01179	0	0	0
	-0.01178	0	0	0
	-0.01178	0	0	0
	-0.01177	0	0	0
	-0.01176	0	0	0
	-0.01175	0	0	0
	-0.01174	0	0	0
	-0.01174	0	0	0
	-0.01173	0	0	0
	-0.01172	0	0	0
	-0.01171	0	0	0
	-0.0117	0	0	0
	-0.0117	0	0	0
	-0.01169	0	0	0
	-0.01168	0	0	0
	-0.01167	0	0	0
	-0.01166	0	0	0
	-0.01166	0	0	0
	-0.01165	0	0	0
	-0.01164	0	0	0
	-0.01163	0	0	0
	-0.01162	0	0	0
	-0.01162	0	0	0
	-0.01161	0	0	0
	-0.0116	0	0	0
	-0.01159	0	0	0
	-0.01158	0	0	0
	-0.01158	0	0	0
	-0.01157	0	0	0
	-0.01156	0	0	0
	-0.01155	0	0	0
	-0.01154	0	0	0
	-0.01154	0	0	0
	-0.01153	0	0	0
	-0.01152	0	0	0
	-0.01151	0	0	0
	-0.0115	0	0	0
	-0.0115	0	0	0
	-0.01149	0	0	0
	-0.01148	0	0	0
	-0.01147	0	0	0
	-0.01146	0	0	0
	-0.01146	0	0	0
	-0.01145	0	0	0
	-0.01144	0	0	0
	-0.01143	0	0	0
	-0.01142	0	0	0
	-0.01142	0	0	0
	-0.01141	0	0	0
	-0.0114	0	0	0
	-0.01139	0	0	0
	-0.01138	0	0	0
	-0.01138	0	0	0
	-0.01137	0	0	0
	-0.01136	0	0	0
	-0.01135	0	0	0
	-0.01134	0	0	0
	-0.01134	0	0	0
	-0.01133	0	0	0
	-0.01132	0	0	0
	-0.01131	0	0	0
	-0.0113	0	0	0
	-0.0113	0	0	0
	-0.01129	0	0	0
	-0.01128	0	0	0
	-0.01127	0	0	0
	-0.01126	0	0	0
	-0.01126	0	0	0
	-0.01125	0	0	0
	-0.01124	0	0	0
	-0.01123	0	0	0
	-0.01122	0	0	0
	-0.01122	0	0	0
	-0.01121	0	0	0
	-0.0112	0	0	0
	-0.01119	0	0	0
	-0.01118	0	0	0
	-0.01118	0	0	0
	-0.01117	0	0	0
	-0.01116	0	0	0
	-0.01115	0	0	0
	-0.01114	0	0	0
	-0.01114	0	0	0
	-0.01113	0	0	0
	-0.01112	0	0	0
	-0.01111	0	0	0
	-0.0111	0	0	0
	-0.0111	0	0	0
	-0.01109	0	0	0
	-0.01108	0	0	0
	-0.01107	0	0	0
	-0.01106	0	0	0
	-0.01106	0	0	0
	-0.01105	0	0	0
	-0.01104	0	0	0
	-0.01103	0	0	0
	-0.01102	0	0	0
	-0.01102	0	0	0
	-0.01101	0	0	0
	-0.011	0	0	0
	-0.01099	0	0	0
	-0.01098	0	0	0
	-0.01098	0	0	0
	-0.01097	0	0	0
	-0.01096	0	0	0
	-0.01095	0	0	0
	-0.01094	0	0	0
	-0.01094	0	0	0
	-0.01093	0	0	0
	-0.01092	0	0	0
	-0.01091	0	0	0
	-0.0109	0	0	0
	-0.0109	0	0	0
	-0.01089	0	0	0
	-0.01088	0	0	0
	-0.01087	0	0	0
	-0.01086	0	0	0
	-0.01086	0	0	0
	-0.01085	0	0	0
	-0.01084	0	0	0
	-0.01083	0	0	0
	-0.01082	0	0	0
	-0.01082	0	0	0
	-0.01081	0	0	0
	-0.0108	0	0	0
	-0.01079	0	0	0
	-0.01078	0	0	0
	-0.01078	0	0	0
	-0.01077	0	0	0
	-0.01076	0	0	0
	-0.01075	0	0	0
	-0.01074	0	0	0
	-0.01074	0	0	0
	-0.01073	0	0	0
	-0.01072	0	0	0
	-0.01071	0	0	0
	-0.0107	0	0	0
	-0.0107	0	0	0
	-0.01069	0	0	0
	-0.01068	0	0	0
	-0.01067	0	0	0
	-0.01066	0	0	0
	-0.01066	0	0	0
	-0.01065	0	0	0
	-0.01064	0	0	0
	-0.01063	0	0	0
	-0.01062	0	0	0
	-0.01062	0	0	0
	-0.01061	0	0	0
	-0.0106	0	0	0
	-0.01059	0	0	0
	-0.01058	0	0	0
	-0.01058	0	0	0
	-0.01057	0	0	0
	-0.01056	0	0	0
	-0.01055	0	0	0
	-0.01054	0	0	0
	-0.01054	0	0	0
	-0.01053	0	0	0
	-0.01052	0	0	0
	-0.01051	0	0	0
	-0.0105	0	0	0
	-0.0105	0	0	0
	-0.01049	0	0	0
	-0.01048	0	0	0
	-0.01047	0	0	0
	-0.01046	0	0	0
	-0.01046	0	0	0
	-0.01045	0	0	0
	-0.01044	0	0	0
	-0.01043	0	0	0
	-0.01042	0	0	0
	-0.01042	0	0	0
	-0.01041	0	0	0
	-0.0104	0	0	0
	-0.01039	0	0	0
	-0.01038	0	0	0
	-0.01038	0	0	0
	-0.01037	0	0	0
	-0.01036	0	0	0
	-0.01035	0	0	0
	-0.01034	0	0	0
	-0.01034	0	0	0
	-0.01033	0	0	0
	-0.01032	0	0	0
	-0.01031	0	0	0
	-0.0103	0	0	0
	-0.0103	0	0	0
	-0.01029	0	0	0
	-0.01028	0	0	0
	-0.01027	0	0	0
	-0.01026	0	0	0
	-0.01026	0	0	0
	-0.01025	0	0	0
	-0.01024	0	0	0
	-0.01023	0	0	0
	-0.01022	0	0	0
	-0.01022	0	0	0
	-0.01021	0	0	0
	-0.0102	0	0	0
	-0.01019	0	0	0
	-0.01018	0	0	0
	-0.01018	0	0	0
	-0.01017	0	0	0
	-0.01016	0	0	0
	-0.01015	0	0	0
	-0.01014	0	0	0
	-0.01014	0	0	0
	-0.01013	0	0	0
	-0.01012	0	0	0
	-0.01011	0	0	0
	-0.0101	0	0	0
	-0.0101	0	0	0
	-0.01009	0	0	0
	-0.01008	0	0	0
	-0.01007	0	0	0
	-0.01006	0	0	0
	-0.01006	0	0	0
	-0.01005	0	0	0
	-0.01004	0	0	0
	-0.01003	0	0	0
	-0.01002	0	0	0
	-0.01002	0	0	0
	-0.01001	0	0	0
	-0.01	0	0	0
	-0.00999	0	0	0
	-0.00998	0	0	0
	-0.00998	0	0	0
	-0.00997	0	0	0
	-0.00996	0	0	0
	-0.00995	0	0	0
	-0.00994	0	0	0
	-0.00994	0	0	0
	-0.00993	0	0	0
	-0.00992	0	0	0
	-0.00991	0	0	0
	-0.0099	0	0	0
	-0.0099	0	0	0
	-0.00989	0	0	0
	-0.00988	0	0	0
	-0.00987	0	0	0
	-0.00986	0	0	0
	-0.00986	0	0	0
	-0.00985	0	0	0
	-0.00984	0	0	0
	-0.00983	0	0	0
	-0.00982	0	0	0
	-0.00982	0	0	0
	-0.00981	0	0	0
	-0.0098	0	0	0
	-0.00979	0	0	0
	-0.00978	0	0	0
	-0.00978	0	0	0
	-0.00977	0	0	0
	-0.00976	0	0	0
	-0.00975	0	0	0
	-0.00974	0	0	0
	-0.00974	0	0	0
	-0.00973	0	0	0
	-0.00972	0	0	0
	-0.00971	0	0	0
	-0.0097	0	0	0
	-0.0097	0	0	0
	-0.00969	0	0	0
	-0.00968	0	0	0
	-0.00967	0	0	0
	-0.00966	0	0	0
	-0.00966	0	0	0
	-0.00965	0	0	0
	-0.00964	0	0	0
	-0.00963	0	0	0
	-0.00962	0	0	0
	-0.00962	0	0	0
	-0.00961	0	0	0
	-0.0096	0	0	0
	-0.00959	0	0	0
	-0.00958	0	0	0
	-0.00958	0	0	0
	-0.00957	0	0	0
	-0.00956	0	0	0
	-0.00955	0	0	0
	-0.00954	0	0	0
	-0.00954	0	0	0
	-0.00953	0	0	0
	-0.00952	0	0	0
	-0.00951	0	0	0
	-0.0095	0	0	0
	-0.0095	0	0	0
	-0.00949	0	0	0
	-0.00948	0	0	0
	-0.00947	0	0	0
	-0.00946	0	0	0
	-0.00946	0	0	0
	-0.00945	0	0	0
	-0.00944	0	0	0
	-0.00943	0	0	0
	-0.00942	0	0	0
	-0.00942	0	0	0
	-0.00941	0	0	0
	-0.0094	0	0	0
	-0.00939	0	0	0
	-0.00938	0	0	0
	-0.00938	0	0	0
	-0.00937	0	0	0
	-0.00936	0	0	0
	-0.00935	0	0	0
	-0.00934	0	0	0
	-0.00934	0	0	0
	-0.00933	0	0	0
	-0.00932	0	0	0
	-0.00931	0	0	0
	-0.0093	0	0	0
	-0.0093	0	0	0
	-0.00929	0	0	0
	-0.00928	0	0	0
	-0.00927	0	0	0
	-0.00926	0	0	0
	-0.00926	0	0	0
	-0.00925	0	0	0
	-0.00924	0	0	0
	-0.00923	0	0	0
	-0.00922	0	0	0
	-0.00922	0	0	0
	-0.00921	0	0	0
	-0.0092	0	0	0
	-0.00919	0	0	0
	-0.00918	0	0	0
	-0.00918	0	0	0
	-0.00917	0	0	0
	-0.00916	0	0	0
	-0.00915	0	0	0
	-0.00914	0	0	0
	-0.00914	0	0	0
	-0.00913	0	0	0
	-0.00912	0	0	0
	-0.00911	0	0	0
	-0.0091	0	0	0
	-0.0091	0	0	0
	-0.00909	0	0	0
	-0.00908	0	0	0
	-0.00907	0	0	0
	-0.00906	0	0	0
	-0.00906	0	0	0
	-0.00905	0	0	0
	-0.00904	0	0	0
	-0.00903	0	0	0
	-0.00902	0	0	0
	-0.00902	0	0	0
	-0.00901	0	0	0
	-0.009	0	0	0
	-0.00899	0	0	0
	-0.00898	0	0	0
	-0.00898	0	0	0
	-0.00897	0	0	0
	-0.00896	0	0	0
	-0.00895	0	0	0
	-0.00894	0	0	0
	-0.00894	0	0	0
	-0.00893	0	0	0
	-0.00892	0	0	0
	-0.00891	0	0	0
	-0.0089	0	0	0
	-0.0089	0	0	0
	-0.00889	0	0	0
	-0.00888	0	0	0
	-0.00887	0	0	0
	-0.00886	0	0	0
	-0.00886	0	0	0
	-0.00885	0	0	0
	-0.00884	0	0	0
	-0.00883	0	0	0
	-0.00882	0	0	0
	-0.00882	0	0	0
	-0.00881	0	0	0
	-0.0088	0	0	0
	-0.00879	0	0	0
	-0.00878	0	0	0
	-0.00878	0	0	0
	-0.00877	0	0	0
	-0.00876	0	0	0
	-0.00875	0	0	0
	-0.00874	0	0	0
	-0.00874	0	0	0
	-0.00873	0	0	0
	-0.00872	0	0	0
	-0.00871	0	0	0
	-0.0087	0	0	0
	-0.0087	0	0	0
	-0.00869	0	0	0
	-0.00868	0	0	0
	-0.00867	0	0	0
	-0.00866	0	0	0
	-0.00866	0	0	0
	-0.00865	0	0	0
	-0.00864	0	0	0
	-0.00863	0	0	0
	-0.00862	0	0	0
	-0.00862	0	0	0
	-0.00861	0	0	0
	-0.0086	0	0	0
	-0.00859	0	0	0
	-0.00858	0	0	0
	-0.00858	0	0	0
	-0.00857	0	0	0
	-0.00856	0	0	0
	-0.00855	0	0	0
	-0.00854	0	0	0
	-0.00854	0	0	0
	-0.00853	0	0	0
	-0.00852	0	0	0
	-0.00851	0	0	0
	-0.0085	0	0	0
	-0.0085	0	0	0
	-0.00849	0	0	0
	-0.00848	0	0	0
	-0.00847	0	0	0
	-0.00846	0	0	0
	-0.00846	0	0	0
	-0.00845	0	0	0
	-0.00844	0	0	0
	-0.00843	0	0	0
	-0.00842	0	0	0
	-0.00842	0	0	0
	-0.00841	0	0	0
	-0.0084	0	0	0
	-0.00839	0	0	0
	-0.00838	0	0	0
	-0.00838	0	0	0
	-0.00837	0	0	0
	-0.00836	0	0	0
	-0.00835	0	0	0
	-0.00834	0	0	0
	-0.00834	0	0	0
	-0.00833	0	0	0
	-0.00832	0	0	0
	-0.00831	0	0	0
	-0.0083	0	0	0
	-0.0083	0	0	0
	-0.00829	0	0	0
	-0.00828	0	0	0
	-0.00827	0	0	0
	-0.00826	0	0	0
	-0.00826	0	0	0
	-0.00825	0	0	0
	-0.00824	0	0	0
	-0.00823	0	0	0
	-0.00822	0	0	0
	-0.00822	0	0	0
	-0.00821	0	0	0
	-0.0082	0	0	0
	-0.00819	0	0	0
	-0.00818	0	0	0
	-0.00818	0	0	0
	-0.00817	0	0	0
	-0.00816	0	0	0
	-0.00815	0	0	0
	-0.00814	0	0	0
	-0.00814	0	0	0
	-0.00813	0	0	0
	-0.00812	0	0	0
	-0.00811	0	0	0
	-0.0081	0	0	0
	-0.0081	0	0	0
	-0.00809	0	0	0
	-0.00808	0	0	0
	-0.00807	0	0	0
	-0.00806	0	0	0
	-0.00806	0	0	0
	-0.00805	0	0	0
	-0.00804	0	0	0
	-0.00803	0	0	0
	-0.00802	0	0	0
	-0.00802	0	0	0
	-0.00801	0	0	0
	-0.008	0	0	0
	-0.00799	0	0	0
	-0.00798	0	0	0
	-0.00798	0	0	0
	-0.00797	0	0	0
	-0.00796	0	0	0
	-0.00795	0	0	0
	-0.00794	0	0	0
	-0.00794	0	0	0
	-0.00793	0	0	0
	-0.00792	0	0	0
	-0.00791	0	0	0
	-0.0079	0	0	0
	-0.0079	0	0	0
	-0.00789	0	0	0
	-0.00788	0	0	0
	-0.00787	0	0	0
	-0.00786	0	0	0
	-0.00786	0	0	0
	-0.00785	0	0	0
	-0.00784	0	0	0
	-0.00783	0	0	0
	-0.00782	0	0	0
	-0.00782	0	0	0
	-0.00781	0	0	0
	-0.0078	0	0	0
	-0.00779	0	0	0
	-0.00778	0	0	0
	-0.00778	0	0	0
	-0.00777	0	0	0
	-0.00776	0	0	0
	-0.00775	0	0	0
	-0.00774	0	0	0
	-0.00774	0	0	0
	-0.00773	0	0	0
	-0.00772	0	0	0
	-0.00771	0	0	0
	-0.0077	0	0	0
	-0.0077	0	0	0
	-0.00769	0	0	0
	-0.00768	0	0	0
	-0.00767	0	0	0
	-0.00766	0	0	0
	-0.00766	0	0	0
	-0.00765	0	0	0
	-0.00764	0	0	0
	-0.00763	0	0	0
	-0.00762	0	0	0
	-0.00762	0	0	0
	-0.00761	0	0	0
	-0.0076	0	0	0
	-0.00759	0	0	0
	-0.00758	0	0	0
	-0.00758	0	0	0
	-0.00757	0	0	0
	-0.00756	0	0	0
	-0.00755	0	0	0
	-0.00754	0	0	0
	-0.00754	0	0	0
	-0.00753	0	0	0
	-0.00752	0	0	0
	-0.00751	0	0	0
	-0.0075	0	0	0
	-0.0075	0	0	0
	-0.00749	0	0	0
	-0.00748	0	0	0
	-0.00747	0	0	0
	-0.00746	0	0	0
	-0.00746	0	0	0
	-0.00745	0	0	0
	-0.00744	0	0	0
	-0.00743	0	0	0
	-0.00742	0	0	0
	-0.00742	0	0	0
	-0.00741	0	0	0
	-0.0074	0	0	0
	-0.00739	0	0	0
	-0.00738	0	0	0
	-0.00738	0	0	0
	-0.00737	0	0	0
	-0.00736	0	0	0
	-0.00735	0	0	0
	-0.00734	0	0	0
	-0.00734	0	0	0
	-0.00733	0	0	0
	-0.00732	0	0	0
	-0.00731	0	0	0
	-0.0073	0	0	0
	-0.0073	0	0	0
	-0.00729	0	0	0
	-0.00728	0	0	0
	-0.00727	0	0	0
	-0.00726	0	0	0
	-0.00726	0	0	0
	-0.00725	0	0	0
	-0.00724	0	0	0
	-0.00723	0	0	0
	-0.00722	0	0	0
	-0.00722	0	0	0
	-0.00721	0	0	0
	-0.0072	0	0	0
	-0.00719	0	0	0
	-0.00718	0	0	0
	-0.00718	0	0	0
	-0.00717	0	0	0
	-0.00716	0	0	0
	-0.00715	0	0	0
	-0.00714	0	0	0
	-0.00714	0	0	0
	-0.00713	0	0	0
	-0.00712	0	0	0
	-0.00711	0	0	0
	-0.0071	0	0	0
	-0.0071	0	0	0
	-0.00709	0	0	0
	-0.00708	0	0	0
	-0.00707	0	0	0
	-0.00706	0	0	0
	-0.00706	0	0	0
	-0.00705	0	0	0
	-0.00704	0	0	0
	-0.00703	0	0	0
	-0.00702	0	0	0
	-0.00702	0	0	0
	-0.00701	0	0	0
	-0.007	0	0	0
	-0.00699	0	0	0
	-0.00698	0	0	0
	-0.00698	0	0	0
	-0.00697	0	0	0
	-0.00696	0	0	0
	-0.00695	0	0	0
	-0.00694	0	0	0
	-0.00694	0	0	0
	-0.00693	0	0	0
	-0.00692	0	0	0
	-0.00691	0	0	0
	-0.0069	0	0	0
	-0.0069	0	0	0
	-0.00689	0	0	0
	-0.00688	0	0	0
	-0.00687	0	0	0
	-0.00686	0	0	0
	-0.00686	0	0	0
	-0.00685	0	0	0
	-0.00684	0	0	0
	-0.00683	0	0	0
	-0.00682	0	0	0
	-0.00682	0	0	0
	-0.00681	0	0	0
	-0.0068	0	0	0
	-0.00679	0	0	0
	-0.00678	0	0	0
	-0.00678	0	0	0
	-0.00677	0	0	0
	-0.00676	0	0	0
	-0.00675	0	0	0
	-0.00674	0	0	0
	-0.00674	0	0	0
	-0.00673	0	0	0
	-0.00672	0	0	0
	-0.00671	0	0	0
	-0.0067	0	0	0
	-0.0067	0	0	0
	-0.00669	0	0	0
	-0.00668	0	0	0
	-0.00667	0	0	0
	-0.00666	0	0	0
	-0.00666	0	0	0
	-0.00665	0	0	0
	-0.00664	0	0	0
	-0.00663	0	0	0
	-0.00662	0	0	0
	-0.00662	0	0	0
	-0.00661	0	0	0
	-0.0066	0	0	0
	-0.00659	0	0	0
	-0.00658	0	0	0
	-0.00658	0	0	0
	-0.00657	0	0	0
	-0.00656	0	0	0
	-0.00655	0	0	0
	-0.00654	0	0	0
	-0.00654	0	0	0
	-0.00653	0	0	0
	-0.00652	0	0	0
	-0.00651	0	0	0
	-0.0065	0	0	0
	-0.0065	0	0	0
	-0.00649	0	0	0
	-0.00648	0	0	0
	-0.00647	0	0	0
	-0.00646	0	0	0
	-0.00646	0	0	0
	-0.00645	0	0	0
	-0.00644	0	0	0
	-0.00643	0	0	0
	-0.00642	0	0	0
	-0.00642	0	0	0
	-0.00641	0	0	0
	-0.0064	0	0	0
	-0.00639	0	0	0
	-0.00638	0	0	0
	-0.00638	0	0	0
	-0.00637	0	0	0
	-0.00636	0	0	0
	-0.00635	0	0	0
	-0.00634	0	0	0
	-0.00634	0	0	0
	-0.00633	0	0	0
	-0.00632	0	0	0
	-0.00631	0	0	0
	-0.0063	0	0	0
	-0.0063	0	0	0
	-0.00629	0	0	0
	-0.00628	0	0	0
	-0.00627	0	0	0
	-0.00626	0	0	0
	-0.00626	0	0	0
	-0.00625	0	0	0
	-0.00624	0	0	0
	-0.00623	0	0	0
	-0.00622	0	0	0
	-0.00622	0	0	0
	-0.00621	0	0	0
	-0.0062	0	0	0
	-0.00619	0	0	0
	-0.00618	0	0	0
	-0.00618	0	0	0
	-0.00617	0	0	0
	-0.00616	0	0	0
	-0.00615	0	0	0
	-0.00614	0	0	0
	-0.00614	0	0	0
	-0.00613	0	0	0
	-0.00612	0	0	0
	-0.00611	0	0	0
	-0.0061	0	0	0
	-0.0061	0	0	0
	-0.00609	0	0	0
	-0.00608	0	0	0
	-0.00607	0	0	0
	-0.00606	0	0	0
	-0.00606	0	0	0
	-0.00605	0	0	0
	-0.00604	0	0	0
	-0.00603	0	0	0
	-0.00602	0	0	0
	-0.00602	0	0	0
	-0.00601	0	0	0
	-0.006	0	0	0
	-0.00599	0	0	0
	-0.00598	0	0	0
	-0.00598	0	0	0
	-0.00597	0	0	0
	-0.00596	0	0	0
	-0.00595	0	0	0
	-0.00594	0	0	0
	-0.00594	0	0	0
	-0.00593	0	0	0
	-0.00592	0	0	0
	-0.00591	0	0	0
	-0.0059	0	0	0
	-0.0059	0	0	0
	-0.00589	0	0	0
	-0.00588	0	0	0
	-0.00587	0	0	0
	-0.00586	0	0	0
	-0.00586	0	0	0
	-0.00585	0	0	0
	-0.00584	0	0	0
	-0.00583	0	0	0
	-0.00582	0	0	0
	-0.00582	0	0	0
	-0.00581	0	0	0
	-0.0058	0	0	0
	-0.00579	0	0	0
	-0.00578	0	0	0
	-0.00578	0	0	0
	-0.00577	0	0	0
	-0.00576	0	0	0
	-0.00575	0	0	0
	-0.00574	0	0	0
	-0.00574	0	0	0
	-0.00573	0	0	0
	-0.00572	0	0	0
	-0.00571	0	0	0
	-0.0057	0	0	0
	-0.0057	0	0	0
	-0.00569	0	0	0
	-0.00568	0	0	0
	-0.00567	0	0	0
	-0.00566	0	0	0
	-0.00566	0	0	0
	-0.00565	0	0	0
	-0.00564	0	0	0
	-0.00563	0	0	0
	-0.00562	0	0	0
	-0.00562	0	0	0
	-0.00561	0	0	0
	-0.0056	0	0	0
	-0.00559	0	0	0
	-0.00558	0	0	0
	-0.00558	0	0	0
	-0.00557	0	0	0
	-0.00556	0	0	0
	-0.00555	0	0	0
	-0.00554	0	0	0
	-0.00554	0	0	0
	-0.00553	0	0	0
	-0.00552	0	0	0
	-0.00551	0	0	0
	-0.0055	0	0	0
	-0.0055	0	0	0
	-0.00549	0	0	0
	-0.00548	0	0	0
	-0.00547	0	0	0
	-0.00546	0	0	0
	-0.00546	0	0	0
	-0.00545	0	0	0
	-0.00544	0	0	0
	-0.00543	0	0	0
	-0.00542	0	0	0
	-0.00542	0	0	0
	-0.00541	0	0	0
	-0.0054	0	0	0
	-0.00539	0	0	0
	-0.00538	0	0	0
	-0.00538	0	0	0
	-0.00537	0	0	0
	-0.00536	0	0	0
	-0.00535	0	0	0
	-0.00534	0	0	0
	-0.00534	0	0	0
	-0.00533	0	0	0
	-0.00532	0	0	0
	-0.00531	0	0	0
	-0.0053	0	0	0
	-0.0053	0	0	0
	-0.00529	0	0	0
	-0.00528	0	0	0
	-0.00527	0	0	0
	-0.00526	0	0	0
	-0.00526	0	0	0
	-0.00525	0	0	0
	-0.00524	0	0	0
	-0.00523	0	0	0
	-0.00522	0	0	0
	-0.00522	0	0	0
	-0.00521	0	0	0
	-0.0052	0	0	0
	-0.00519	0	0	0
	-0.00518	0	0	0
	-0.00518	0	0	0
	-0.00517	0	0	0
	-0.00516	0	0	0
	-0.00515	0	0	0
	-0.00514	0	0	0
	-0.00514	0	0	0
	-0.00513	0	0	0
	-0.00512	0	0	0
	-0.00511	0	0	0
	-0.0051	0	0	0
	-0.0051	0	0	0
	-0.00509	0	0	0
	-0.00508	0	0	0
	-0.00507	0	0	0
	-0.00506	0	0	0
	-0.00506	0	0	0
	-0.00505	0	0	0
	-0.00504	0	0	0
	-0.00503	0	0	0
	-0.00502	0	0	0
	-0.00502	0	0	0
	-0.00501	0	0	0
	-0.005	0	0	0
	-0.00499	0	0	0
	-0.00498	0	0	0
	-0.00498	0	0	0
	-0.00497	0	0	0
	-0.00496	0	0	0
	-0.00495	0	0	0
	-0.00494	0	0	0
	-0.00494	0	0	0
	-0.00493	0	0	0
	-0.00492	0	0	0
	-0.00491	0	0	0
	-0.0049	0	0	0
	-0.0049	0	0	0
	-0.00489	0	0	0
	-0.00488	0	0	0
	-0.00487	0	0	0
	-0.00486	0	0	0
	-0.00486	0	0	0
	-0.00485	0	0	0
	-0.00484	0	0	0
	-0.00483	0	0	0
	-0.00482	0	0	0
	-0.00482	0	0	0
	-0.00481	0	0	0
	-0.0048	0	0	0
	-0.00479	0	0	0
	-0.00478	0	0	0
	-0.00478	0	0	0
	-0.00477	0	0	0
	-0.00476	0	0	0
	-0.00475	0	0	0
	-0.00474	0	0	0
	-0.00474	0	0	0
	-0.00473	0	0	0
	-0.00472	0	0	0
	-0.00471	0	0	0
	-0.0047	0	0	0
	-0.0047	0	0	0
	-0.00469	0	0	0
	-0.00468	0	0	0
	-0.00467	0	0	0
	-0.00466	0	0	0
	-0.00466	0	0	0
	-0.00465	0	0	0
	-0.00464	0	0	0
	-0.00463	0	0	0
	-0.00462	0	0	0
	-0.00462	0	0	0
	-0.00461	0	0	0
	-0.0046	0	0	0
	-0.00459	0	0	0
	-0.00458	0	0	0
	-0.00458	0	0	0
	-0.00457	0	0	0
	-0.00456	0	0	0
	-0.00455	0	0	0
	-0.00454	0	0	0
	-0.00454	0	0	0
	-0.00453	0	0	0
	-0.00452	0	0	0
	-0.00451	0	0	0
	-0.0045	0	0	0
	-0.0045	0	0	0
	-0.00449	0	0	0
	-0.00448	0	0	0
	-0.00447	0	0	0
	-0.00446	0	0	0
	-0.00446	0	0	0
	-0.00445	0	0	0
	-0.00444	0	0	0
	-0.00443	0	0	0
	-0.00442	0	0	0
	-0.00442	0	0	0
	-0.00441	0	0	0
	-0.0044	0	0	0
	-0.00439	0	0	0
	-0.00438	0	0	0
	-0.00438	0	0	0
	-0.00437	0	0	0
	-0.00436	0	0	0
	-0.00435	0	0	0
	-0.00434	0	0	0
	-0.00434	0	0	0
	-0.00433	0	0	0
	-0.00432	0	0	0
	-0.00431	0	0	0
	-0.0043	0	0	0
	-0.0043	0	0	0
	-0.00429	0	0	0
	-0.00428	0	0	0
	-0.00427	0	0	0
	-0.00426	0	0	0
	-0.00426	0	0	0
	-0.00425	0	0	0
	-0.00424	0	0	0
	-0.00423	0	0	0
	-0.00422	0	0	0
	-0.00422	0	0	0
	-0.00421	0	0	0
	-0.0042	0	0	0
	-0.00419	0	0	0
	-0.00418	0	0	0
	-0.00418	0	0	0
	-0.00417	0	0	0
	-0.00416	0	0	0
	-0.00415	0	0	0
	-0.00414	0	0	0
	-0.00414	0	0	0
	-0.00413	0	0	0
	-0.00412	0	0	0
	-0.00411	0	0	0
	-0.0041	0	0	0
	-0.0041	0	0	0
	-0.00409	0	0	0
	-0.00408	0	0	0
	-0.00407	0	0	0
	-0.00406	0	0	0
	-0.00406	0	0	0
	-0.00405	0	0	0
	-0.00404	0	0	0
	-0.00403	0	0	0
[truncated: 53,005 more rows]

## Sheet: Supplementary Figure S1
Supplementary Figure S1 (a)					Supplementary Figure S1 (b)				Supplementary Figure S1 (d)					Supplementary Figure S1 (e)					Supplementary Figure S1 (f)
		9%-TaOX				3%-TaOX				S1 (9%-TaOx, 4nm-thick Ta2O5)					S2 (6%-TaOx, 4nm-thick Ta2O5)					S3 (3%-TaOx, 4nm-thick Ta2O5)
		Binding Energy (eV)	Intensity-Ta 4f			Binding Energy (eV)	Intensity-Ta 4f			Pos.[μm]	O_smooth	Ta_smooth			Pos.[μm]	O_smooth	Ta_smooth			Pos.[μm]	O_smooth	Ta_smooth
		37.6196	1407.75			37.6196	1439.24			0	24.6679	3.78468			0	13.647	2.78503			0	-0.72895	4.10282
		37.4597	1403.76			37.4597	1467.13			0.00108	18.1011	4.18914			0.00108	11.0429	4.03946			0.00111	6.97844	5.49534
		37.2998	1414.54			37.2998	1434.88			0.00217	16.6833	4.25877			0.00217	9.85983	4.60869			0.00222	11.6323	6.04369
		37.1399	1391.64			37.1399	1447.45			0.00325	21.4973	4.00952			0.00325	9.26942	4.43957			0.00333	13.3692	5.82545
		36.98	1401.12			36.98	1454.7			0.00434	29.6368	3.40225			0.00434	11.7022	3.68298			0.00444	14.3054	4.20141
		36.82	1378.93			36.82	1441.05			0.00542	28.5952	2.90903			0.00542	16.1455	3.48304			0.00556	9.9264	3.59988
		36.6601	1407.24			36.6601	1455.99			0.00651	17.5514	4.01655			0.00651	12.7712	4.5079			0.00667	7.24621	4.48868
		36.5002	1389.31			36.5002	1390.43			0.00759	9.41561	5.35853			0.00759	8.75908	6.29436			0.00778	5.77476	5.03563
		36.3403	1414.47			36.3403	1458.96			0.00867	15.6973	6.14891			0.00867	5.49613	6.87377			0.00889	9.97706	3.41433
		36.1804	1422.41			36.1804	1456.3			0.00976	21.3505	5.20595			0.00976	6.96787	5.70469			0.01	12.5367	2.57202
		36.0205	1464.57			36.0205	1472.61			0.01084	20.2652	4.5011			0.01084	4.81844	3.92031			0.01111	12.898	2.36051
		35.8606	1458.19			35.8606	1471.78			0.01193	20.3963	3.64133			0.01193	5.2783	3.59846			0.01222	11.7677	2.93936
		35.7006	1464.29			35.7006	1493.55			0.01301	25.4834	3.49344			0.01301	4.6201	4.42477			0.01333	6.60982	3.27342
		35.5407	1496.95			35.5407	1527.58			0.01409	20.7103	3.65914			0.01409	7.51662	4.64162			0.01444	1.57365	3.68661
		35.3808	1540.66			35.3808	1508.05			0.01518	10.6039	4.75347			0.01518	9.29105	4.59877			0.01556	-0.97373	2.95854
		35.2209	1546.02			35.2209	1552.01			0.01626	9.67843	6.26359			0.01626	13.9756	4.28458			0.01667	-0.06145	3.52949
		35.061	1615.32			35.061	1602.58			0.01735	18.0174	6.82526			0.01735	12.9316	4.09381			0.01778	-0.10953	4.80389
		34.9011	1648.34			34.9011	1638.33			0.01843	18.0765	5.77469			0.01843	8.51896	3.2418			0.01889	-0.52158	5.87895
		34.7411	1653.16			34.7411	1669.43			0.01952	13.1769	4.41588			0.01952	1.83968	4.41728			0.02	1.11038	5.00037
		34.5812	1683.85			34.5812	1694.22			0.0206	11.7425	4.54966			0.0206	1.38299	6.22651			0.02111	5.25283	4.31582
		34.4213	1744.21			34.4213	1732.46			0.02168	13.02	5.84986			0.02168	5.26799	6.93356			0.02222	8.57498	3.47482
		34.2614	1771.86			34.2614	1800.13			0.02277	11.1615	6.54689			0.02277	9.93483	4.7309			0.02333	6.88602	3.65401
		34.1015	1809.1			34.1015	1870.73			0.02385	8.87505	6.8028			0.02385	8.16326	3.69666			0.02444	1.9371	4.77797
		33.9416	1805.96			33.9416	1929.14			0.02494	11.2799	5.36962			0.02494	8.29199	3.58106			0.02556	0.40399	6.51659
		33.7817	1867.05			33.7817	2007.74			0.02602	11.7393	3.70095			0.02602	11.7447	4.50802			0.02667	2.36639	6.49015
		33.6217	1885.01			33.6217	2019.98			0.0271	10.8533	5.272			0.0271	15.1777	5.3492			0.02778	5.70907	5.17478
		33.4618	1864.78			33.4618	2108.29			0.02819	10.2375	14.0683			0.02819	10.1805	8.06012			0.02889	5.59009	4.21561
		33.3019	1856.92			33.3019	2136.67			0.02927	20.5083	25.0407			0.02927	8.36394	10.8092			0.03	3.56625	5.44625
		33.142	1800.9			33.142	2170.37			0.03036	32.7987	34.151			0.03036	14.4774	16.3859			0.03111	2.75978	8.80529
		32.9821	1795.84			32.9821	2177.73			0.03144	43.3932	40.4136			0.03144	29.1583	24.0256			0.03222	10.4467	13.5162
		32.8222	1747.93			32.8222	2124.53			0.03253	49.3912	44.4568			0.03253	38.2762	34.577			0.03333	24.0037	16.5276
		32.6622	1700.39			32.6622	2108.88			0.03361	55.951	41.64			0.03361	35.6554	47.54			0.03444	34.7329	20.5731
		32.5023	1624.99			32.5023	2001.86			0.03469	56.828	38.6106			0.03469	23.1201	66.3076			0.03556	37.8896	27.7375
		32.3424	1543.33			32.3424	1942.54			0.03578	50.7657	42.4266			0.03578	17.3521	75.8716			0.03667	34.7881	39.955
		32.1825	1524.71			32.1825	1864.38			0.03686	42.0658	54.2867			0.03686	18.373	74.2809			0.03778	29.7001	47.3078
		32.0226	1428.54			32.0226	1744.72			0.03795	39.1589	60.5504			0.03795	22.6063	66.537			0.03889	27.6501	49.2268
		31.8627	1401.97			31.8627	1671.3			0.03903	40.8562	57.1564			0.03903	23.2255	68.4259			0.04	27.9912	50.2475
		31.7028	1333.26			31.7028	1571.01			0.04011	46.3093	45.2715			0.04011	28.2191	68.2281			0.04111	26.4688	59.5262
		31.5428	1296.87			31.5428	1488.67			0.0412	52.3686	35.7505			0.0412	27.4685	68.2774			0.04222	23.3309	69.0357
		31.3829	1266.98			31.3829	1406.1			0.04228	57.8686	34.1032			0.04228	25.3506	66.4515			0.04333	20.8413	76.2493
		31.223	1240.46			31.223	1344.88			0.04337	53.5609	43.9043			0.04337	23.4439	64.3763			0.04444	21.0187	77.4359
		31.0631	1215.76			31.0631	1312.37			0.04445	44.2252	55.8099			0.04445	28.272	58.8875			0.04556	21.9263	77.3284
		30.9032	1204.81			30.9032	1266.33			0.04554	42.4726	56.9014			0.04554	32.2003	55.1043			0.04667	25.2183	70.8323
		30.7433	1171.44			30.7433	1246.2			0.04662	51.8314	46.7666			0.04662	37.1066	56.9871			0.04778	26.0223	65.4496
		30.5833	1203.24			30.5833	1207.9			0.0477	58.511	38.6879			0.0477	41.3133	58.2072			0.04889	29.3026	58.5704
		30.4234	1166.94			30.4234	1183.69			0.04879	53.725	44.0975			0.04879	37.8005	60.991			0.05	30.2715	59.2623
		30.2635	1190.54			30.2635	1158.57			0.04987	47.1342	49.5049			0.04987	31.1198	61.2462			0.05111	30.2665	62.8338
		30.1036	1181.76			30.1036	1171.29			0.05096	46.1373	47.2664			0.05096	27.2457	60.5435			0.05222	28.9228	68.3934
		29.9437	1184.48			29.9437	1132.88			0.05204	51.5586	38.6011			0.05204	32.4942	56.7269			0.05333	32.8753	67.0572
		29.7838	1199.38			29.7838	1142.97			0.05312	54.366	39.0731			0.05312	36.6861	55.2892			0.05444	32.2484	68.0088
		29.6239	1203.38			29.6239	1145.55			0.05421	53.4016	44.6918			0.05421	36.2064	59.6205			0.05556	27.2334	71.2012
		29.4639	1210.56			29.4639	1135.26			0.05529	47.9385	51.2854			0.05529	29.1989	67.4891			0.05667	20.986	77.0406
		29.304	1233.19			29.304	1131.52			0.05638	44.1046	52.5361			0.05638	24.0223	71.8629			0.05778	20.8198	79.409
		29.1441	1238.69			29.1441	1125.82			0.05746	43.8899	48.9997			0.05746	27.7583	65.2641			0.05889	22.5125	77.4394
		28.9842	1244.09			28.9842	1139.15			0.05855	47.237	44.0083			0.05855	33.4914	59.2906			0.06	24.9492	69.1528
		28.8243	1283.8			28.8243	1144.38			0.05963	48.0499	43.8878			0.05963	38.1399	56.1495			0.06111	24.6677	65.5525
		28.6644	1287.52			28.6644	1160.44			0.06071	47.0398	46.964			0.06071	38.0206	54.1674			0.06222	21.8285	71.6655
		28.5044	1333.76			28.5044	1172.26			0.0618	44.639	48.606			0.0618	40.3867	46.3827			0.06333	21.7599	79.333
		28.3445	1354.22			28.3445	1178.92			0.06288	43.4355	49.2219			0.06288	36.5699	47.9747			0.06444	25.3635	75.6372
		28.1846	1391.05			28.1846	1206.18			0.06397	44.4843	50.9794			0.06397	32.9106	55.2538			0.06556	26.5244	69.3079
		28.0247	1423.16			28.0247	1213.79			0.06505	48.8552	46.8067			0.06505	32.2375	60.7988			0.06667	24.6939	67.0873
		27.8648	1457.17			27.8648	1231.69			0.06613	50.2129	42.0595			0.06613	37.9057	54.8616			0.06778	26.4687	66.8594
		27.7049	1487.06			27.7049	1255.36			0.06722	49.139	39.9526			0.06722	37.3872	53.8868			0.06889	35.0561	55.5388
		27.545	1538.41			27.545	1267.69			0.0683	44.5362	48.3391			0.0683	33.0185	55.4274			0.07	37.7452	47.7912
		27.385	1560.58			27.385	1296.18			0.06939	39.9964	55.7703			0.06939	34.7319	53.3703			0.07111	37.137	47.9591
		27.2251	1611.89			27.2251	1335.52			0.07047	41.0161	56.604			0.07047	44.0904	44.5319			0.07222	34.9706	54.5538
		27.0652	1711.35			27.0652	1356.37			0.07156	52.5007	45.8978			0.07156	49.6801	42.461			0.07333	38.0307	49.8999
		26.9053	1803.97			26.9053	1412.17			0.07264	58.7724	40.2468			0.07264	46.2853	42.6604			0.07444	24.6197	41.6027
		26.7454	1843.86			26.7454	1417.27			0.07372	54.8187	41.5701			0.07372	43.2023	40.8473			0.07556	17.8364	31.2048
		26.5855	1975.88			26.5855	1493.01			0.07481	52.1172	42.8575			0.07481	45.181	36.0534			0.07667	16.4665	23.8833
		26.4256	2076.99			26.4256	1539.2			0.07589	57.5017	37.1962			0.07589	49.2567	36.2345			0.07778	17.4922	15.5711
		26.2656	2238.68			26.2656	1633.05			0.07698	62.9706	31.5555			0.07698	42.8998	22.6289			0.07889	11.3254	11.4949
		26.1057	2412.71			26.1057	1712.56			0.07806	62.4596	27.4559			0.07806	26.0528	17.9518			0.08	7.11317	9.76659
		25.9458	2631.31			25.9458	1813.29			0.07914	60.083	26.6504			0.07914	7.67968	15.9045			0.08111	5.38758	9.25786
		25.7859	2914.06			25.7859	1993.49			0.08023	53.7737	29.5517			0.08023	1.85931	13.9457			0.08222	7.56787	6.6387
		25.626	3226.61			25.626	2146.37			0.08131	45.3118	31.517			0.08131	2.58115	13.3734			0.08333	10.5217	5.29271
		25.4661	3481.69			25.4661	2378.94			0.0824	34.8708	16.5813			0.0824	6.36967	13.6021			0.08444	17.5558	5.85999
		25.3061	3817.24			25.3061	2647.16			0.08348	26.1061	12.0639			0.08348	5.47273	11.0194			0.08556	19.1638	7.54906
		25.1462	4161.35			25.1462	3048.32			0.08457	19.1896	9.14556			0.08457	7.14391	6.85808			0.08667	15.7013	8.35239
		24.9863	4510.78			24.9863	3484.6			0.08565	18.208	7.68692			0.08565	8.58171	5.61983			0.08778	9.82648	9.33906
		24.8264	4850.33			24.8264	4004.69			0.08673	18.2183	5.35214			0.08673	12.5831	7.65152			0.08889	11.7257	9.71366
		24.6665	5078.23			24.6665	4524.16			0.08782	14.8911	3.86481			0.08782	10.2587	9.23362			0.09	16.7713	8.78386
		24.5066	5337.07			24.5066	5070.62			0.0889	7.48145	3.68682			0.0889	6.84646	9.09219			0.09111	18.5647	6.49237
		24.3467	5522.29			24.3467	5674.69			0.08999	7.91874	4.05805			0.08999	7.05331	7.2334			0.09222	14.6874	7.15552
		24.1867	5626.41			24.1867	6006			0.09107	14.2814	5.25297			0.09107	10.484	6.77003			0.09333	13.2663	9.9317
		24.0268	5608.14			24.0268	6299.02			0.09215	18.8654	4.61988			0.09215	13.0275	7.02741			0.09444	16.0182	13.4517
		23.8669	5543.07			23.8669	6409.76			0.09324	19.9464	4.12811			0.09324	11.9367	7.9492			0.09556	16.0601	12.3723
		23.707	5587.23			23.707	6492.75			0.09432	19.2425	4.27169			0.09432	12.063	7.33496			0.09667	16.4983	10.2692
		23.5471	5378.39			23.5471	6234.57			0.09541	19.312	5.59127			0.09541	11.5854	6.62925			0.09778	18.5066	7.0016
		23.3872	5419.32			23.3872	6111.64			0.09649	14.9573	5.65879			0.09649	12.5761	5.38132			0.09889	21.8767	6.50417
		23.2272	5265.74			23.2272	5802.49			0.09758	13.4916	4.49783			0.09758	11.5095	4.78869			0.1	18.6064	7.96093
		23.0673	5248.53			23.0673	5594.14			0.09866	11.2635	3.76976			0.09866	11.5186	5.77365			0.10111	16.9123	9.99855
		22.9074	5242.53			22.9074	5609.89			0.09974	14.4754	4.06216			0.09974	15.1705	7.91073			0.10222	20.0623	8.39576
		22.7475	5178.42			22.7475	5756.68			0.10083	14.4483	4.51058			0.10083	19.8002	8.9603			0.10333	23.9183	5.66307
		22.5876	5207.41			22.5876	5989.05			0.10191	10.4633	4.48533			0.10191	21.1943	6.68514			0.10444	20.6948	6.54924
		22.4277	5120			22.4277	6301.22			0.103	4.78557	5.95894			0.103	19.3894	5.83729			0.10556	13.1994	8.02376
		22.2678	4933.64			22.2678	6574.08			0.10408	8.57985	7.33941			0.10408	21.4666	5.99977			0.10667	14.3327	6.76658
		22.1078	4565.85			22.1078	6686.94			0.10516	18.933	7.28477			0.10516	23.4163	6.80169			0.10778	19.9223	4.20801
		21.9479	4168.89			21.9479	6536.88			0.10625	18.6625	5.51426			0.10625	19.0456	6.75643			0.10889	18.7437	4.81052
		21.788	3665.25			21.788	6241.47			0.10733	9.46095	2.0478			0.10733	10.0633	5.98452			0.11	13.8156	7.61766
		21.6281	3081.48			21.6281	5647.6
		21.4682	2528.27			21.4682	4869.64
		21.3083	1983.39			21.3083	3959.75
		21.1483	1527.24			21.1483	3115.87
		20.9884	1090.98			20.9884	2307.65
		20.8285	827.769			20.8285	1653.57
		20.6686	628.288			20.6686	1187.92
		20.5087	497.82			20.5087	866.867
		20.3488	420.465			20.3488	664.14
		20.1889	348.97			20.1889	537.821
		20.0289	306.74			20.0289	444.292
		19.869	275.222			19.869	384.974
		19.7091	247.544			19.7091	344.994
		19.5492	229.197			19.5492	310.687
		19.3893	215.973			19.3893	280.134
		19.2294	201.669			19.2294	251.506
		19.0694	181.392			19.0694	241.856
		18.9095	169.425			18.9095	229.14
		18.7496	164.438			18.7496	208.337
		18.5897	158.125			18.5897	184.371
		18.4298	147.217			18.4298	173.143
		18.2699	133.061			18.2699	161.031
		18.11	125.66			18.11	157.097
		17.95	120.321			17.95	151.917
		17.7901	111.657			17.7901	131.737
		17.6302	103.475			17.6302	132.693
		17.4703	104.327			17.4703	116.039
		17.3104	91.7709			17.3104	112.154

## Sheet: Supplementary Figure S2 
Supplementary Figure S2 (a)													Supplementary Figure S2 (b)												Supplementary Figure S2 (c)												Supplementary Figure S2 (d)				Supplementary Figure S2 (e)
	S1 (9%-TaOX, 4 nm-thick Ta2O5)												S2 (6%-TaOX, 4 nm-thick Ta2O5)												S3 (3%-TaOX, 4 nm-thick Ta2O5)
	Voltage (V)	Current (A)	Current (A)	Current (A)	Current (A)	Current (A)	Current (A)	Current (A)	Current (A)	Current (A)	Current (A)		Voltage (V)	Current (A)	Current (A)	Current (A)	Current (A)	Current (A)	Current (A)	Current (A)	Current (A)	Current (A)	Current (A)		Voltage (V)	Current (A)	Current (A)	Current (A)	Current (A)	Current (A)	Current (A)	Current (A)	Current (A)	Current (A)	Current (A)			Sample number	VFORM (V)			Sample number	IFORM (mA)
	0	9.68689e-12	9.91096e-12	8.85001e-12	6.81996e-10	9.7314e-10	2.35476e-10	8.60307e-12	7.76892e-10	7.28941e-12	6.95274e-10		0	3.00582e-11	1.01487e-10	1.62711e-10	4.31925e-09	3.97568e-09	7.19316e-10	1.29956e-10	1.51854e-10	4.74375e-10	1.16207e-10		0	2.22063e-08	2.54549e-08	5.6064e-08	3.44571e-08	1.71121e-07	2.8687e-07	5.52265e-08	7.38706e-08	1.22672e-07	2.06401e-07			S1	2.16			S1	2.44
	0.1	2.00188e-09	2.07411e-09	2.17068e-09	3.13735e-09	s	1.02616e-09	1.8678e-09	3.54931e-09	8.94955e-10	3.15685e-09		0.1	3.00582e-11	1.01487e-10	1.62711e-10	4.31925e-09	3.97568e-09	7.19316e-10	1.29956e-10	1.51854e-10	4.74375e-10	1.16207e-10		0.1	9.6892e-08	1.09927e-07	2.32425e-07	1.43575e-07	7.26512e-07	1.21328e-06	2.37535e-07	2.95349e-07	5.35489e-07	8.66267e-07			S2	1.66			S2	2.19
	0.2	9.86449e-09	1.00896e-08	1.05391e-08	1.1174e-08	1.57245e-08	3.66611e-09	8.94575e-09	1.26812e-08	3.85234e-09	1.14295e-08		0.2	3.00582e-11	1.01487e-10	1.62711e-10	4.31925e-09	3.97568e-09	7.19316e-10	1.29956e-10	1.51854e-10	4.74375e-10	1.16207e-10		0.2	3.33943e-07	3.66627e-07	7.5401e-07	4.69827e-07	2.36749e-06	3.92783e-06	7.88017e-07	9.1537e-07	1.82228e-06	2.79768e-06			S3	1.34			S3	2.07
	0.3	3.95823e-08	3.8791e-08	4.07897e-08	3.47572e-08	4.86106e-08	1.12992e-08	3.51497e-08	3.94615e-08	1.31671e-08	3.60674e-08		0.3	3.63617e-08	1.106e-07	1.29335e-07	6.27738e-07	5.71405e-07	6.98221e-07	1.27536e-07	1.40452e-07	3.65023e-07	1.02109e-07		0.3	9.72257e-07	1.03703e-06	2.08311e-06	1.31001e-06	6.59452e-06	1.08319e-05	2.21624e-06	2.42273e-06	5.24513e-06	7.69025e-06
	0.4	1.3126e-07	1.25469e-07	1.34477e-07	9.58954e-08	1.32295e-07	3.20032e-08	1.17994e-07	1.09202e-07	3.9543e-08	9.95517e-08		0.4	1.47292e-07	4.49392e-07	5.05397e-07	2.3919e-06	2.25732e-06	2.70502e-06	5.10541e-07	5.67022e-07	1.44984e-06	4.1811e-07		0.4	2.50688e-06	2.5994e-06	5.12695e-06	3.24735e-06	1.63269e-05	2.63963e-05	5.53593e-06	5.72042e-06	1.32442e-05	1.87762e-05
	0.5	3.90763e-07	3.60621e-07	3.99645e-07	2.43158e-07	3.2583e-07	8.26922e-08	3.47889e-07	2.72103e-07	1.06711e-07	2.50954e-07		0.5	4.53125e-07	1.39257e-06	1.50229e-06	7.00927e-06	6.83612e-06	8.03991e-06	1.58179e-06	1.75311e-06	4.37799e-06	1.3045e-06		0.5	5.85482e-06	5.93164e-06	1.14911e-05	7.32197e-06	3.6799e-05	5.83108e-05	1.25665e-05	1.24269e-05	3.02403e-05	4.18374e-05
	0.6	1.04393e-06	9.39534e-07	1.07407e-06	5.65041e-07	7.39067e-07	1.96692e-07	9.16634e-07	6.23329e-07	2.63781e-07	5.8078e-07		0.6	1.17219e-06	3.6695e-06	3.86509e-06	1.76376e-05	1.75588e-05	2.02775e-05	4.16079e-06	4.5791e-06	1.12302e-05	3.46914e-06		0.6	1.26429e-05	1.25394e-05	2.37828e-05	1.53058e-05	7.69074e-05	0.000119275	2.63962e-05	2.51848e-05	6.36868e-05	8.64833e-05
	0.7	2.52769e-06	2.24391e-06	2.61948e-06	1.21913e-06	1.56761e-06	4.34652e-07	2.19468e-06	1.32837e-06	6.00189e-07	1.25038e-06		0.7	2.74916e-06	8.55279e-06	8.89636e-06	3.98261e-05	4.01064e-05	4.5627e-05	9.71397e-06	1.06499e-05	2.56721e-05	8.23147e-06		0.7	2.5578e-05	2.48964e-05	4.61996e-05	3.00376e-05	0.000150422	0.000229433	5.18535e-05	4.82549e-05	0.0001259	0.000168036
	0.8	5.62299e-06	4.94467e-06	5.84912e-06	2.46335e-06	3.14229e-06	8.9495e-07	4.83194e-06	2.67545e-06	1.28009e-06	2.52359e-06		0.8	5.88356e-06	1.82095e-05	1.87592e-05	8.25024e-05	8.35441e-05	9.41288e-05	2.08257e-05	2.27167e-05	5.37569e-05	1.78463e-05		0.8	4.89341e-05	4.678e-05	8.52317e-05	5.58803e-05	0.000278986	0.000418714	9.70589e-05	8.80405e-05	0.000236132	0.000309657
	0.9	1.16265e-05	1.01529e-05	1.22011e-05	4.71742e-06	5.95479e-06	1.74034e-06	9.89911e-06	5.08846e-06	2.57849e-06	4.82e-06		0.9	1.17448e-05	3.62385e-05	3.68637e-05	0.000159276	0.00016122	0.000181693	4.16608e-05	4.51033e-05	0.00010523	3.60242e-05		0.9	8.8847e-05	8.40878e-05	0.000150604	9.95714e-05	0.000494584	0.000731762	0.000173108	0.000154213	0.000423856	0.000546789
	1	2.26155e-05	1.97084e-05	2.38906e-05	8.58113e-06	1.08037e-05	3.21553e-06	1.91703e-05	9.259e-06	4.94169e-06	8.78067e-06		1	2.21252e-05	6.81804e-05	6.86624e-05	0.000290981	0.000291464	0.000331112	7.86889e-05	8.46015e-05	0.00019486	6.8382e-05		1	0.000155372	0.000145493	0.000257633	0.000171123	0.000846018	0.00124	0.000295695	0.000261222	0.000731862	0.000933262
	1.1	4.1633e-05	3.62e-05	4.43545e-05	1.50603e-05	1.88072e-05	5.68882e-06	3.52917e-05	1.61799e-05	8.99874e-06	1.54052e-05		1.1	3.98049e-05	0.000122677	0.00012233	0.000507468	0.0004972	0.000577036	0.000141672	0.000151303	0.000344616	0.000123707		1.1	0.000262802	0.00024348	0.000425941	0.000285692	0.00141	0.00203	0.000492654	0.000430374	0.00123	0.00155
	1.2	7.32024e-05	6.34861e-05	7.8481e-05	2.54527e-05	3.15914e-05	9.69401e-06	6.17731e-05	2.72736e-05	1.57692e-05	2.60746e-05		1.2	6.89313e-05	0.000212199	0.000209975	0.000854146	0.000806053	0.000970184	0.000245037	0.000260253	0.000585767	0.000214759		1.2	0.000432749	0.000395792	0.000682917	0.000465799	0.0023	0.003	0.000797485	0.00069122	0.003	0.003
	1.3	0.000124314	0.000107338	0.000134217	4.17082e-05	5.12154e-05	1.59981e-05	0.000104167	4.4569e-05	2.66665e-05	4.27526e-05		1.3	0.000115535	0.000355373	0.000349575	0.00139	0.00125	0.00158	0.000410282	0.000432811	0.000967619	0.000360207		1.3	0.000695009	0.000626204	0.00108	0.00074603	0.003	0.003	0.003	0.00218	0.003	0.003
	1.4	0.000204192	0.000175113	0.000221769	6.63555e-05	8.09011e-05	2.56741e-05	0.000169765	7.07658e-05	4.36929e-05	6.78359e-05		1.4	0.000188723	0.000578831	0.00056782	0.00222	0.00184	0.00253	0.000666432	0.000700474	0.00156	0.000586088		1.4	0.0011	0.00098377	0.003	0.003	0.003	0.003	0.003	0.003	0.003	0.003
	1.5	0.000325804	0.000277525	0.00035643	0.00010343	0.000124616	4.01107e-05	0.000268478	0.000109961	6.9593e-05	0.000105589		1.5	0.000302481	0.000924092	0.000908563	0.003	0.003	0.003	0.00106	0.00111	0.00246	0.000934129		1.5	0.003	0.003	0.003	0.003	0.003	0.003	0.003	0.003	0.003	0.003
	1.6	0.000504683	0.000428444	0.000555907	0.000157885	0.000187458	6.11517e-05	0.0004141	0.000167616	0.000108409	0.000160774		1.6	0.000474654	0.00145	0.003	0.003	0.003	0.003	0.00166	0.00173	0.003	0.00146		1.6	0.003	0.003	0.003	0.003	0.003	0.003	0.003	0.003	0.003	0.003
	1.7	0.000769739	0.000644262	0.000859848	0.000236685	0.000276018	9.20376e-05	0.000620376	0.000250547	0.000165244	0.000240769		1.7	0.00073946	0.00226	0.003	0.003	0.003	0.003	0.003	0.003	0.003	0.00227		1.7	0.003	0.003	0.003	0.003	0.003	0.003	0.003	0.003	0.003	0.003
	1.8	0.00115	0.000957053	0.00134	0.000349396	0.0003983	0.000136231	0.003	0.000369472	0.000247789	0.00035477		1.8	0.00243	0.003	0.003	0.003	0.003	0.003	0.003	0.003	0.003	0.003		1.8	0.003	0.003	0.003	0.003	0.003	0.003	0.003	0.003	0.003	0.003
	1.9	0.00169	0.0014	0.003	0.000507489	0.000563368	0.000199317	0.003	0.000533142	0.00036399	0.000514003		1.9	0.003	0.003	0.003	0.003	0.003	0.003	0.003	0.003	0.003	0.003		1.9	0.003	0.003	0.003	0.003	0.003	0.003	0.003	0.003	0.003	0.003
	2	0.003	0.003	0.003	0.000732758	0.000785537	0.000287367	0.003	0.000770708	0.000529564	0.000740793		2	0.003	0.003	0.003	0.003	0.003	0.003	0.003	0.003	0.003	0.003		2	0.003	0.003	0.003	0.003	0.003	0.003	0.003	0.003	0.003	0.003
	2.1	0.003	0.003	0.003	0.00105	0.00108	0.000412374	0.003	0.00111	0.000766242	0.00106		2.1	0.003	0.003	0.003	0.003	0.003	0.003	0.003	0.003	0.003	0.003		2.1	0.003	0.003	0.003	0.003	0.003	0.003	0.003	0.003	0.003	0.003
	2.2	0.003	0.003	0.003	0.0015	0.00145	0.000584784	0.003	0.00158	0.0011	0.003		2.2	0.003	0.003	0.003	0.003	0.003	0.003	0.003	0.003	0.003	0.003		2.2	0.003	0.003	0.003	0.003	0.003	0.003	0.003	0.003	0.003	0.003
	2.3	0.003	0.003	0.003	0.003	0.003	0.000847334	0.003	0.003	0.003	0.003		2.3	0.003	0.003	0.003	0.003	0.003	0.003	0.003	0.003	0.003	0.003		2.3	0.003	0.003	0.003	0.003	0.003	0.003	0.003	0.003	0.003	0.003
	2.4	0.003	0.003	0.003	0.003	0.003	0.003	0.003	0.003	0.003	0.003		2.4	0.003	0.003	0.003	0.003	0.003	0.003	0.003	0.003	0.003	0.003		2.4	0.003	0.003	0.003	0.003	0.003	0.003	0.003	0.003	0.003	0.003
	2.5	0.003	0.003	0.003	0.003	0.003	0.003	0.003	0.003	0.003	0.003		2.5	0.003	0.003	0.003	0.003	0.003	0.003	0.003	0.003	0.003	0.003		2.5	0.003	0.003	0.003	0.003	0.003	0.003	0.003	0.003	0.003	0.003
	2.5	0.003	0.003	0.003	0.003	0.003	0.003	0.003	0.003	0.003	0.003		2.5	0.003	0.003	0.003	0.003	0.003	0.003	0.003	0.003	0.003	0.003		2.5	0.003	0.003	0.003	0.003	0.003	0.003	0.003	0.003	0.003	0.003
	2.4	0.003	0.003	0.003	0.003	0.003	0.003	0.003	0.003	0.003	0.003		2.4	0.003	0.003	0.003	0.003	0.003	0.003	0.003	0.003	0.003	0.003		2.4	0.003	0.003	0.003	0.003	0.003	0.003	0.003	0.003	0.003	0.003
	2.3	0.003	0.003	0.003	0.003	0.003	0.003	0.003	0.003	0.003	0.003		2.3	0.003	0.003	0.003	0.003	0.003	0.003	0.003	0.003	0.003	0.003		2.3	0.003	0.003	0.003	0.003	0.003	0.003	0.003	0.003	0.003	0.003
	2.2	0.003	0.003	0.003	0.003	0.003	0.003	0.003	0.003	0.003	0.003		2.2	0.003	0.003	0.003	0.003	0.003	0.003	0.003	0.003	0.003	0.003		2.2	0.003	0.003	0.003	0.003	0.003	0.003	0.003	0.003	0.003	0.003
	2.1	0.003	0.003	0.003	0.003	0.003	0.003	0.003	0.003	0.003	0.003		2.1	0.003	0.003	0.003	0.003	0.003	0.003	0.003	0.003	0.003	0.003		2.1	0.003	0.003	0.003	0.003	0.003	0.003	0.003	0.003	0.003	0.003
	2	0.003	0.003	0.003	0.003	0.003	0.003	0.003	0.003	0.003	0.003		2	0.003	0.003	0.003	0.003	0.003	0.003	0.003	0.003	0.003	0.003		2	0.003	0.003	0.003	0.003	0.003	0.003	0.003	0.003	0.003	0.003
	1.9	0.003	0.003	0.003	0.003	0.003	0.003	0.003	0.003	0.003	0.003		1.9	0.003	0.003	0.003	0.003	0.003	0.003	0.003	0.003	0.003	0.003		1.9	0.003	0.003	0.003	0.003	0.003	0.003	0.003	0.003	0.003	0.003
	1.8	0.003	0.003	0.003	0.003	0.003	0.003	0.003	0.003	0.003	0.003		1.8	0.003	0.003	0.003	0.003	0.003	0.003	0.003	0.003	0.003	0.003		1.8	0.003	0.003	0.003	0.003	0.003	0.003	0.003	0.003	0.003	0.003
	1.7	0.003	0.003	0.003	0.003	0.003	0.003	0.003	0.003	0.003	0.003		1.7	0.003	0.003	0.003	0.003	0.003	0.003	0.003	0.003	0.003	0.003		1.7	0.003	0.003	0.003	0.003	0.003	0.003	0.003	0.003	0.003	0.003
	1.6	0.003	0.003	0.003	0.003	0.003	0.003	0.003	0.003	0.003	0.003		1.6	0.003	0.003	0.003	0.003	0.003	0.003	0.003	0.003	0.003	0.003		1.6	0.003	0.003	0.003	0.003	0.003	0.003	0.003	0.003	0.003	0.003
	1.5	0.003	0.003	0.003	0.003	0.003	0.003	0.003	0.003	0.003	0.003		1.5	0.003	0.003	0.003	0.003	0.003	0.003	0.003	0.003	0.003	0.003		1.5	0.003	0.003	0.003	0.003	0.003	0.003	0.003	0.003	0.003	0.003
	1.4	0.003	0.003	0.003	0.003	0.003	0.003	0.003	0.003	0.003	0.003		1.4	0.003	0.003	0.003	0.003	0.003	0.003	0.003	0.003	0.003	0.003		1.4	0.003	0.003	0.003	0.003	0.003	0.003	0.003	0.003	0.003	0.003
	1.3	0.003	0.003	0.003	0.003	0.003	0.003	0.003	0.003	0.003	0.003		1.3	0.003	0.003	0.003	0.003	0.003	0.003	0.003	0.003	0.003	0.003		1.3	0.003	0.003	0.003	0.003	0.003	0.003	0.003	0.003	0.003	0.003
	1.2	0.003	0.003	0.003	0.003	0.003	0.003	0.003	0.003	0.003	0.003		1.2	0.003	0.003	0.003	0.003	0.003	0.003	0.003	0.003	0.003	0.003		1.2	0.003	0.003	0.003	0.003	0.003	0.003	0.003	0.003	0.003	0.003
	1.1	0.003	0.003	0.003	0.003	0.003	0.003	0.003	0.003	0.003	0.003		1.1	0.003	0.003	0.003	0.003	0.003	0.003	0.003	0.003	0.003	0.003		1.1	0.003	0.003	0.003	0.003	0.003	0.003	0.003	0.003	0.003	0.003
	1	0.003	0.003	0.003	0.003	0.003	0.003	0.003	0.003	0.003	0.003		1	0.003	0.003	0.003	0.003	0.003	0.003	0.003	0.003	0.003	0.003		1	0.003	0.003	0.003	0.003	0.003	0.003	0.003	0.003	0.003	0.003
	0.9	0.003	0.003	0.003	0.003	0.003	0.003	0.003	0.003	0.003	0.003		0.9	0.003	0.003	0.003	0.003	0.003	0.003	0.003	0.003	0.003	0.003		0.9	0.003	0.003	0.003	0.003	0.003	0.003	0.003	0.003	0.003	0.003
	0.8	0.003	0.003	0.003	0.003	0.003	0.003	0.003	0.003	0.003	0.003		0.8	0.003	0.003	0.003	0.003	0.003	0.003	0.003	0.003	0.003	0.003		0.8	0.003	0.003	0.003	0.003	0.003	0.003	0.003	0.003	0.003	0.003
	0.7	0.003	0.003	0.003	0.003	0.003	0.003	0.003	0.003	0.003	0.003		0.7	0.003	0.003	0.003	0.003	0.003	0.003	0.003	0.003	0.003	0.003		0.7	0.003	0.003	0.003	0.003	0.003	0.003	0.003	0.003	0.003	0.003
	0.6	0.003	0.003	0.003	0.003	0.003	0.003	0.003	0.003	0.003	0.003		0.6	0.003	0.003	0.003	0.003	0.003	0.003	0.003	0.003	0.003	0.003		0.6	0.003	0.003	0.003	0.003	0.003	0.003	0.003	0.003	0.003	0.003
	0.5	0.003	0.003	0.003	0.003	0.003	0.003	0.003	0.003	0.003	0.003		0.5	0.003	0.003	0.003	0.003	0.003	0.003	0.003	0.003	0.003	0.003		0.5	0.003	0.003	0.003	0.003	0.003	0.003	0.003	0.003	0.003	0.003
	0.4	0.003	0.003	0.003	0.003	0.00237	0.003	0.00249	0.003	0.003	0.003		0.4	0.003	0.003	0.003	0.003	0.00225	0.003	0.003	0.003	0.003	0.003		0.4	0.00276	0.00261	0.00276	0.00266	0.00276	0.00276	0.00271	0.00255	0.0026	0.00276
	0.3	0.00268	0.00235	0.00259	0.00272	0.00176	0.00276	0.00183	0.00272	0.00262	0.00236		0.3	0.00206	0.00262	0.00204	0.00213	0.00167	0.00224	0.00223	0.0023	0.00217	0.00249		0.3	0.00225	0.00192	0.00209	0.00196	0.00241	0.00217	0.002	0.00189	0.0019	0.00213
	0.2	0.00175	0.00153	0.00168	0.00176	0.00116	0.00197	0.00119	0.00176	0.0017	0.00153		0.2	0.00135	0.0017	0.00133	0.00139	0.0011	0.00146	0.00146	0.0015	0.00142	0.00162		0.2	0.00147	0.00126	0.00138	0.00129	0.00157	0.00142	0.00131	0.00124	0.00124	0.00139
	0.1	0.000861253	0.000754486	0.000819596	0.000864454	0.000574873	0.000962875	0.000587318	0.000863484	0.000834903	0.000755441		0.1	0.000665866	0.000838734	0.000658963	0.000688799	0.000545408	0.00072178	0.000720097	0.000740315	0.000702257	0.000799907		0.1	0.000726112	0.00062314	0.000680844	0.00063478	0.000773713	0.000700183	0.000651534	0.000614635	0.000614171	0.000687428
	0	1.75088e-06	2.07786e-06	1.52733e-06	1.54722e-06	2.72641e-06	1.95439e-06	2.29384e-06	2.61592e-06	1.63389e-06	1.43771e-06		0	1.451e-06	1.52514e-06	1.60707e-06	1.66222e-06	1.59967e-06	2.50548e-06	1.69073e-06	3.64567e-06	1.98652e-06	2.05744e-06		0	1.61304e-05	1.32014e-05	1.48552e-05	1.35308e-05	1.73736e-05	1.54232e-05	1.40635e-05	1.29357e-05	1.29645e-05	1.50538e-05

## Sheet: Supplementary Figure S3 
Supplementary Figure S3 (a)				Supplementary Figure S3 (b)				Supplementary Figure S3 (c)				Supplementary Figure S3 (d)
	S1 (9%-TaOX, 4 nm-thick Ta2O5)				S1 (9%-TaOX, 4 nm-thick Ta2O5)				S3 (3%-TaOX, 4 nm-thick Ta2O5)				S3 (3%-TaOX, 4 nm-thick Ta2O5)
	Current log(A)	Voltage (log(V))			Voltage (V)	Current (A)			Current log(A)	Voltage (log(V))			Voltage (V)	Current (A)
	-1.30103	-4.45585			0.22361	-10.26			-1.30103	-4.98472			0.22361	-11.4778
	-1	-4.13411			0.31623	-9.51914			-1	-4.67205			0.31623	-10.7578
	-0.82391	-3.93132			0.3873	-9.05219			-0.82391	-4.47842			0.3873	-10.3119
	-0.69897	-3.77609			0.44721	-8.69478			-0.69897	-4.33263			0.44721	-9.97624
	-0.60206	-3.64865			0.5	-8.40132			-0.60206	-4.1937			0.5	-9.65636
	-0.52288	-3.53772			0.54772	-8.14591			-0.52288	-4.08177			0.54772	-9.39861
	-0.45593	-3.43759			0.59161	-7.91534			-0.45593	-3.96805			0.59161	-9.13676
	-0.39794	-3.34645			0.63246	-7.70548			-0.39794	-3.86571			0.63246	-8.90112
	-0.34679	-3.25886			0.67082	-7.5038			-0.34679	-3.77075			0.67082	-8.68247
	-0.30103	-3.17376			0.70711	-7.30786			-0.30103	-3.67996			0.70711	-8.47343
	-0.25964	-3.09648			0.74162	-7.12991			-0.25964	-3.5988			0.74162	-8.28654
	-0.22185	-2.9914			0.7746	-6.88795			-0.22185	-3.45387			0.7746	-7.95283
	-0.18709	-2.52288			0.80623	-5.80914			-0.18709	-2.52288			0.80623	-5.80914
	-0.1549	-2.52288							-0.1549	-2.52288
	-0.12494	-2.52288							-0.12494	-2.52288
	-0.09691	-2.52288							-0.09691	-2.52288
	-0.07058	-2.52288			Voltage V0.5	Current (ln(S))			-0.07058	-2.52288			Voltage V0.5	Current (ln(S))
	-0.04576	-2.52288			0.22361	-7.26425			-0.04576	-2.52288			0.22361	-8.48202
	-0.02228	-2.52288			0.31623	-7.21655			-0.02228	-2.52288			0.31623	-8.4552
	0	-2.52288			0.3873	-7.15507			0	-2.52288			0.3873	-8.41481
	-0.02228	-2.52288			0.44721	-7.08534			0	-2.52288			0.44721	-8.36681
	-0.04576	-2.52288			0.5	-7.01502			-0.02228	-2.52288			0.5003	-8.29572
	-0.07058	-2.52288			0.54772	-6.94194			-0.04576	-2.52288			0.54772	-8.19464
	-0.09691	-2.52288			0.59161	-6.86552			-0.07058	-2.52288			0.59161	-8.08694
	-0.12494	-2.52288			0.63246	-6.78919			-0.09691	-2.52288			0.63246	-7.98483
	-0.1549	-2.52288			0.67082	-6.70529			-0.12494	-2.52288			0.67082	-7.88396
	-0.18709	-2.52288			0.70711	-6.61471			-0.1549	-2.52288			0.70711	-7.78028
	-0.22185	-2.52288			0.74162	-6.53207			-0.18709	-2.52288			0.74162	-7.6887
	-0.25964	-2.52288			0.7746	-6.37713			-0.22185	-2.52288			0.7746	-7.44201
	-0.30103	-2.52288			0.80623	-5.37836			-0.25964	-2.52288			0.80623	-5.37836
	-0.34679	-2.52288							-0.30103	-2.52288
	-0.39794	-2.52288							-0.34679	-2.53018
	-0.45593	-2.58336							-0.39794	-2.58503
	-0.52288	-2.65365							-0.45593	-2.64782
	-0.60206	-2.73518							-0.52288	-2.7167
	-0.69897	-2.83565							-0.60206	-2.7986
	-0.82391	-2.96257							-0.69897	-2.89963
	-1	-3.14121							-0.82391	-3.02556
	-1.30103	-3.44345							-1	-3.203
									-1.30103	-3.50411

## Sheet: Supplementary Figure S4
Supplementary Figure S4 (a)					Supplementary Figure S4 (b)					Supplementary Figure S4 (c)
	Device	TaOx Resistance (Ω)				Pos.[μm]	O_smooth	Ta_smooth		Pos.[μm]	O_smooth	Ta_smooth
	S1	0.062				0	9.29105	4.59877		0	0.25529	23.1835
	S4	0.032				0.00108	13.9756	4.28458		0.000650505	-0.53817	13.7794
	S2	0.036				0.00217	12.9316	4.09381		0.0013	0.08276	7.36657
	S5	0.019				0.00325	8.51896	3.2418		0.00195	1.42511	4.03706
	S3	0.027				0.00434	1.83968	4.41728		0.0026	6.72317	2.97056
	S6	0.013				0.00542	1.38299	6.22651		0.00325	13.0085	5.64771
						0.00651	5.26799	6.93356		0.0039	11.2097	9.70155
						0.00759	9.93483	4.7309		0.00455	4.61823	11.4087
						0.00867	8.16326	3.69666		0.0052	2.55133	7.56152
						0.00976	8.29199	3.58106		0.00585	5.77511	5.4372
						0.01084	11.7447	4.50802		0.00651	5.52061	8.94639
						0.01193	15.1777	5.3492		0.00716	1.79524	13.4159
						0.01301	10.1805	8.06012		0.00781	0.43498	11.5037
						0.01409	8.36394	10.8092		0.00846	0.23105	6.9802
						0.01518	14.4774	16.3859		0.00911	0.03848	5.09556
						0.01626	29.1583	24.0256		0.00976	0.0226	6.11732
						0.01735	38.2762	34.577		0.01041	0.14433	6.64517
						0.01843	35.6554	47.54		0.01106	0.18648	7.94214
						0.01952	23.1201	66.3076		0.01171	1.01641	7.92763
						0.0206	17.3521	75.8716		0.01236	2.95679	7.96191
						0.02168	18.373	74.2809		0.01301	2.33813	8.83541
						0.02277	22.6063	66.537		0.01366	2.08367	10.126
						0.02385	23.2255	68.4259		0.01431	3.95178	8.59354
						0.02494	28.2191	68.2281		0.01496	7.66309	10.0506
						0.02602	27.4685	68.2774		0.01561	9.14413	12.9406
						0.0271	25.3506	66.4515		0.01626	12.7465	17.2484
						0.02819	23.4439	64.3763		0.01691	18.886	22.4086
						0.02927	28.272	58.8875		0.01756	26.4794	27.4881
						0.03036	32.2003	55.1043		0.01821	32.4415	31.6239
						0.03144	37.1066	56.9871		0.01886	39.2439	34.513
						0.03253	41.3133	58.2072		0.01952	43.4436	36.6662
						0.03361	37.8005	60.991		0.02017	44.2296	39.212
						0.03469	31.1198	61.2462		0.02082	43.7316	43.2743
						0.03578	27.2457	60.5435		0.02147	38.9321	49.2258
						0.03686	32.4942	56.7269		0.02212	36.5075	56.2637
						0.03795	36.6861	55.2892		0.02277	26.0281	67.8136
						0.03903	36.2064	59.6205		0.02342	26.4057	66.452
						0.04011	29.1989	67.4891		0.02407	25.9424	66.7279
						0.0412	24.0223	71.8629		0.02472	29.7783	63.9236
						0.04228	27.7583	65.2641		0.02537	31.2679	59.7293
						0.04337	33.4914	59.2906		0.02602	31.0984	56.1257
						0.04445	38.1399	56.1495		0.02667	33.5379	56.3104
						0.04554	38.0206	54.1674		0.02732	31.0489	56.1552
						0.04662	40.3867	46.3827		0.02797	29.6626	56.5157
						0.0477	36.5699	47.9747		0.02862	32.2988	56.1474
						0.04879	32.9106	55.2538		0.02927	40.6032	54.5882
						0.04987	32.2375	60.7988		0.02992	42.7038	52.4241
						0.05096	37.9057	54.8616		0.03057	42.0626	50.8247
						0.05204	37.3872	53.8868		0.03122	38.7769	50.7437
						0.05312	33.0185	55.4274		0.03187	31.6163	52.355
						0.05421	34.7319	53.3703		0.03253	26.8331	55.0373
						0.05529	44.0904	44.5319		0.03318	25.7077	55.7744
						0.05638	49.6801	42.461		0.03383	29.1404	57.5964
						0.05746	46.2853	42.6604		0.03448	30.6308	57.8052
						0.05855	43.2023	40.8473		0.03513	32.8402	58.0519
						0.05963	45.181	36.0534		0.03578	39.9757	59.2118
						0.06071	49.2567	36.2345		0.03643	45.5709	41.5577
						0.0618	42.8998	22.6289		0.03708	60.968	26.8335
						0.06288	26.0528	17.9518		0.03773	60.968	26.8335
						0.06397	7.67968	15.9045		0.03838	60.1341	25.9679
						0.06505	1.85931	13.9457		0.03903	65.0874	25.4126
						0.06613	2.58115	13.3734		0.03968	60.1341	30.5437
						0.06722	6.36967	13.6021		0.04033	56.7655	30.5437
						0.0683	5.47273	11.0194		0.04098	41.5484	32.2907
						0.06939	7.14391	6.85808		0.04163	35.9333	30.2907
						0.07047	8.58171	5.61983		0.04228	30.0636	27.2951
						0.07156	12.5831	7.65152		0.04293	30.0636	25.2951
						0.07264	10.2587	9.23362		0.04358	24.3096	21.0246
						0.07372	6.84646	9.09219		0.04423	19.1633	18.1991
						0.07481	7.05331	7.2334		0.04488	14.938	16.7593
						0.07589	10.484	6.77003		0.04554	11.5825	16.0551
						0.07698	13.0275	7.02741		0.04619	8.79923	15.2773
						0.07806	11.9367	7.9492	50.3259	0.04684	6.36416	13.8737
						0.07914	12.063	7.33496	73.7746	0.04749	4.35986	11.757
						0.08023	11.5854	6.62925	59.7972	0.04814	3.10691	9.25302
						--	--	--	66.858	0.04879	2.84599	6.87679
						--	--	--	62.6202	0.04944	3.44098	5.07666
						--	--	--	65.3443	0.05009	4.36009	4.06203
						--	--	--	62.2738	0.05074	4.96063	3.76618
						--	--	--	70.9282	0.05139	4.85637	3.9315
						--	--	--	52.2603	0.05204	4.09264	4.2599
						--	--	--	54.6115	0.05269	3.02851	4.55056
						--	--	--	54.2165	0.05334	2.06189	4.75595
						--	--	--	64.2319	0.05399	1.42632	4.93413
						--	--	--	59.693	0.05464	1.1771	5.14072
						--	--	--	59.1502	0.05529	1.29657	5.34595
						--	--	--	63.825	0.05594	1.76298	5.44264
						--	--	--	70.7208	0.05659	2.50717	5.3371
						--	--	--	53.6954	0.05724	3.32905	5.04552
						--	--	--	61.9136	0.05789	3.90905	4.71092
						--	--	--	52.3023	0.05855	3.96686	4.51904
						--	--	--	66.1847	0.0592	3.46809	4.57336
						--	--	--	73.1645	0.05985	2.70192	4.82199
						--	--	--	70.7802	0.0605	2.12864	5.08866
						--	--	--	40.5957	0.06115	2.07345	5.18105
						--	--	--	70.9877	0.0618	2.47895	4.99643
						--	--	--	67.3473	0.06245	2.9068	4.5531
						--	--	--		0.0631	2.80485	3.93584
						--	--	--		0.06375	1.85661	3.20574
						--	--	--		0.0644	0.15429	2.34635

## Sheet: Supplementary Figure S5
Supplementary Figure S5 (a)					Supplementary Figure S5 (b)				Supplementary Figure S5 (c)
		Raw, HRS	PCB, HRS				Raw, LRS	PCB, LRS				Raw	PCB
	Device number (#)	Resistance (Ω)	Resistance (Ω)			Device number (#)	Resistance (Ω)	Resistance (Ω)			Set voltage (V)	Counts	Counts
	1	6296.67	1326.9			1	185.185	159.574			0.6		1
	2	5414.86	1285.99			2	179.641	160.428			0.65	2	2
	3	6081.52	1175.88			3	192.308	153.846			0.7	4	5
	4	6052.21	1713.35			4	174.419	144.928			0.75	4	2
	5	8299.01	1385.91			5	202.703	184.049
	6	5462.16	1025.89			6	175.439	141.509
	7	7008.69	1659.84			7	180.723	167.598
	8	6714.79	1111.85			8	186.335	154.309
	9	5907.76	1815.59			9	185.185	151.846
	10	8007.67	1315.36			10	192.308	178.571

## Sheet: Supplementary Figure S6
Supplementary Figure S6 (a)																Supplementary Figure S6 (b)						Supplementary Figure S6 (c)						Supplementary Figure S6 (d)				Supplementary Figure S6 (e)
	measured data												modeled data						LRS	HRS					LRS	HRS			HRS	LRS			HRS	LRS
	Voltage (V)	Current (mA)	Current (mA)	Current (mA)	Current (mA)	Current (mA)	Current (mA)	Current (mA)	Current (mA)	Current (mA)			Voltage (V)	Current (mA)			Time (μs)	VR(V)	VOUTR(V)	VOUTR(V)			Time (μs)	VR(V)	VOUTR(V)	VOUTR(V)			VOUTR(V)	VOUTR(V)			VOUTR(V)	VOUTR(V)
	0	1.71247e-07	1.92556e-07	1.72872e-07	1.73033e-07	8.97758e-07	1.00246e-06	1.00481e-06	1.86681e-07	7.39062e-07			0	0			0	0	0	0			0	0	0	0			0.08889	0.23232			0.13633	0.26082
	0.05	2.18353e-05	2.83196e-05	2.24691e-05	2.09967e-05	3.27594e-05	3.43365e-05	3.66655e-05	2.74362e-05	2.98797e-05			0.12318	0.00010118			2e-05	0	0	0			2e-05	0	0	0			0.08758	0.22935			0.13327	0.26113
	0.1	4.32586e-05	5.64467e-05	4.47652e-05	4.18203e-05	6.4621e-05	6.76704e-05	7.23261e-05	5.46857e-05	5.90204e-05			0.25875	0.00021253			2.501e-05	0.3	0.23255	0.08898			2.501e-05	0.3	0.26108	0.13647			0.08541	0.23228			0.13603	0.26223
	0.15	7.03806e-05	9.3236e-05	7.38529e-05	7.01054e-05	0.000105992	0.000111969	0.000119804	8.96648e-05	9.69274e-05			0.38938	0.000319826			9.501e-05	0.2994	0.23209	0.0888			9.501e-05	0.2994	0.26056	0.1362			0.08596	0.23039			0.13419	0.26038
	0.2	9.71025e-05	0.000130025	0.000102941	9.83905e-05	0.000147363	0.000155926	0.000167281	0.000124644	0.000134834			0.51528	0.000423233			9.985e-05	0.009	0.00698	0.00267			9.985e-05	0.009	0.00783	0.00409			0.08941	0.23345			0.1345	0.2619
	0.25	0.000130819	0.00017905	0.00014184	0.000136743	0.000201246	0.000212874	0.000229856	0.000170554	0.000184059			0.5393	0.000445448			0.0001	0	-2.13288e-19	3.12945e-11			0.0001	0	0	3.7195e-11			0.08654	0.23272			0.13659	0.26178
	0.3	0.000165235	0.000228075	0.00018074	0.000175096	0.000255129	0.000269821	0.00029243	0.000216464	0.000233284			0.56289	0.000475811			0.00012	0	0	0			0.00012	0	0	0			0.08227	0.22947			0.13398	0.2622
	0.35	0.000206106	0.000293494	0.000231365	0.000226355	0.000325719	0.000334248	0.000352735	0.000276489	0.000297166			0.58348	0.000511495			Step Information: Run=2 (Step: 2/3000)						Step Information: Run=2 (Step: 2/3000)						0.09046	0.23087			0.13825	0.26278
	0.4	0.000248978	0.000358913	0.000281991	0.000277614	0.00039631	0.000409448	0.00042304	0.000336514	0.000361048			0.6012	0.000551383			0	0	0	0			0	0	0	0			0.08919	0.23289			0.13481	0.26207
	0.45	0.000312513	0.000456533	0.000354638	0.00034973	0.000483066	0.000498915	0.000515138	0.000417837	0.000443747			0.61616	0.000593965			2e-05	0	0	0			2e-05	0	0	0			0.08416	0.23223			0.13836	0.26123
	0.5	0.000374554	0.000554152	0.000427285	0.000421847	0.000559823	0.00058938	0.000607235	0.000499161	0.000526447			0.63089	0.000646761			2.501e-05	0.3	0.22958	0.08766			2.501e-05	0.3	0.26139	0.1334			0.08567	0.23255			0.13954	0.26128
	0.55	0.000429657	0.000674152	0.000507285	0.000496847	0.000643711	0.000676042	0.000705722	0.000599161	0.00060278			0.643	0.000701068			9.501e-05	0.2994	0.22912	0.08749			9.501e-05	0.2994	0.26086	0.13314			0.09116	0.23219			0.14041	0.26145
	0.6	0.00048977	0.000804152	0.000612285	0.000601847	0.0007276	0.000781648	0.000807218	0.000719161	0.000677113			0.65495	0.00076794			9.975e-05	0.015	0.01148	0.00438			9.975e-05	0.015	0.01307	0.00667			0.08779	0.23361			0.13681	0.26104
	0.65	0.003	0.000914152	0.000727285	0.000701847	0.000819823	0.000885336	0.000927235	0.000849161	0.000771447			0.66439	0.000833467			0.0001	0	2.22678e-19	3.10244e-11			0.0001	0	8.25979e-12	1.84389e-11			0.08473	0.23245			0.13657	0.26114
	0.7	0.003	0.00263	0.000903642	0.003	0.000923711	0.000996079	0.00105	0.000949581	0.00086978			0.67373	0.000913329			0.00012	0	0	0			0.00012	0	0	0			0.09015	0.23446			0.13523	0.26203
	0.75	0.003	0.003	0.003	0.003	0.003	0.00113	0.003	0.003	0.003			0.68067	0.00098559			Step Information: Run=3 (Step: 3/3000)						Step Information: Run=3 (Step: 3/3000)						0.08955	0.23345			0.13834	0.26167
	0.8	0.003	0.003	0.003	0.003	0.003	0.003	0.003	0.003	0.003			0.68754	0.00107			0	0	0	0			0	0	0	0			0.09035	0.23369			0.13112	0.26163
	0.85	0.003	0.003	0.003	0.003	0.003	0.003	0.003	0.003	0.003			0.69436	0.00118			2e-05	0	0	0			2e-05	0	0	0			0.08347	0.23196			0.13441	0.26223
	0.9	0.003	0.003	0.003	0.003	0.003	0.003	0.003	0.003	0.003			0.69886	0.00126			2.501e-05	0.3	0.23252	0.0855			2.501e-05	0.3	0.26249	0.13617			0.09254	0.23235			0.1452	0.26238
	0.95	0.003	0.003	0.003	0.003	0.003	0.003	0.003	0.003	0.003			0.70334	0.00136			9.501e-05	0.2994	0.23205	0.08533			9.501e-05	0.2994	0.26197	0.1359			0.08728	0.23065			0.13763	0.26173
	1	0.003	0.003	0.003	0.003	0.003	0.003	0.003	0.003	0.003			0.7078	0.00147			9.975e-05	0.015	0.01163	0.00428			9.975e-05	0.015	0.01312	0.00681			0.08835	0.23216			0.13591	0.26143
	0.95	0.003	0.003	0.003	0.003	0.003	0.003	0.003	0.003	0.003			0.71222	0.0016			0.0001	0	2.13402e-19	3.05667e-11			0.0001	0	1.6409e-11	-1.29519e-19			0.09346	0.23101			0.13683	0.26205
	0.9	0.003	0.003	0.003	0.003	0.003	0.003	0.003	0.003	0.003			0.71662	0.00177			0.00012	0	0	0			0.00012	0	0	0			0.09467	0.23209			0.13384	0.26217
	0.85	0.003	0.003	0.003	0.003	0.003	0.003	0.003	0.003	0.003			0.71881	0.00186			Step Information: Run=4 (Step: 4/3000)						Step Information: Run=4 (Step: 4/3000)						0.08861	0.23163			0.13617	0.26165
	0.8	0.003	0.003	0.003	0.003	0.003	0.003	0.003	0.003	0.003			0.72099	0.00197			0	0	0	0			0	0	0	0			0.08774	0.23114			0.1349	0.2614
	0.75	0.003	0.003	0.003	0.003	0.003	0.003	0.003	0.003	0.003			0.72316	0.00209			2e-05	0	0	0			2e-05	0	0	0			0.08952	0.23128			0.13735	0.26237
	0.7	0.003	0.003	0.003	0.003	0.003	0.003	0.003	0.003	0.003			0.72533	0.00223			2.501e-05	0.3	0.23062	0.08604			2.501e-05	0.3	0.26064	0.13432			0.09058	0.23239			0.13952	0.26182
	0.65	0.003	0.003	0.003	0.003	0.003	0.003	0.003	0.003	0.003			0.72748	0.00239			9.501e-05	0.2994	0.23016	0.08587			9.501e-05	0.2994	0.26012	0.13405			0.08624	0.2303			0.1358	0.26168
	0.6	0.003	0.003	0.003	0.003	0.003	0.003	0.003	0.003	0.003			0.72964	0.00257			9.975e-05	0.015	0.01153	0.0043			9.975e-05	0.015	0.01303	0.00672			0.0894	0.23419			0.13272	0.26188
	0.55	0.003	0.003	0.003	0.003	0.003	0.003	0.003	0.003	0.003			0.73392	0.003			0.0001	0	2.66671e-11	4.2287e-20			0.0001	0	1.24477e-19	1.978e-11			0.08519	0.23128			0.13868	0.26222
	0.5	0.003	0.003	0.003	0.003	0.003	0.003	0.003	0.003	0.003			0.82103	0.003			0.00012	0	0	0			0.00012	0	0	0			0.0883	0.23326			0.1381	0.26203
	0.45	0.003	0.00264	0.00272	0.003	0.003	0.00279	0.00293	0.00261	0.00277			0.89328	0.003			Step Information: Run=5 (Step: 5/3000)						Step Information: Run=5 (Step: 5/3000)						0.09151	0.23113			0.14151	0.26086
	0.4	0.00294	0.00228	0.00244	0.00287	0.00273	0.00259	0.0028	0.00221	0.00254			0.9477	0.003			0	0	0	0			0	0	0	0			0.08441	0.23233			0.13172	0.26107
	0.35	0.00244	0.00198	0.00211	0.00248	0.00238	0.00227	0.00245	0.00192	0.0022			0.98322	0.003			2e-05	0	0	0			2e-05	0	0	0			0.08342	0.23194			0.13253	0.26191
	0.3	0.00198	0.00168	0.00179	0.00207	0.00195	0.00194	0.00212	0.00163	0.00187			0.99911	0.003			2.501e-05	0.3	0.23368	0.0895			2.501e-05	0.3	0.26216	0.13463			0.08768	0.23339			0.14021	0.26103
	0.25	0.00164	0.00139	0.00148	0.00172	0.00162	0.00162	0.00176	0.00135	0.00155			0.99508	0.003			9.501e-05	0.2994	0.23322	0.08932			9.501e-05	0.2994	0.26164	0.13436			0.08557	0.23278			0.13204	0.26126
	0.2	0.0013	0.00111	0.00117	0.00136	0.00128	0.00127	0.00139	0.00107	0.00123			0.97118	0.003			9.975e-05	0.015	0.01168	0.00448			9.975e-05	0.015	0.01311	0.00673			0.09519	0.23447			0.13283	0.26139
	0.15	0.00097592	0.000829461	0.000875815	0.00102	0.000960266	0.000955319	0.00104	0.000803336	0.000921452			0.92792	0.003			0.0001	0	2.5828e-11	-8.32059e-20			0.0001	0	1.65336e-11	1.77958e-11			0.09642	0.23214			0.13787	0.26162
	0.1	0.000647892	0.000550121	0.00058123	0.000679175	0.000635731	0.000632262	0.000692542	0.000534073	0.000610904			0.86613	0.003			0.00012	0	0	0			0.00012	0	0	0			0.09377	0.23378			0.1419	0.26087
	0.05	0.000330965	0.000280684	0.000296687	0.000347064	0.000331385	0.000329614	0.000361059	0.000272447	0.000318507			0.78707	0.003			Step Information: Run=6 (Step: 6/3000)						Step Information: Run=6 (Step: 6/3000)						0.08468	0.23074			0.13815	0.26261
	0	1.4037e-05	1.12473e-05	1.21437e-05	1.49533e-05	2.70384e-05	2.69656e-05	2.95763e-05	1.0821e-05	2.61105e-05			0.6923	0.003			0	0	0	0			0	0	0	0			0.08932	0.2322			0.13359	0.26176
	-0.05	-0.000317377	-0.000268055	-0.000286628	-0.000331965	-0.000304871	-0.000302166	-0.000333039	-0.000262942	-0.000293617			0.58371	0.003			2e-05	0	0	0			2e-05	0	0	0			0.08642	0.23145			0.1364	0.26148
	-0.1	-0.000648792	-0.000547356	-0.0005854	-0.000678884	-0.000636781	-0.000631161	-0.000695653	-0.000536705	-0.000613344			0.46348	0.003			2.501e-05	0.3	0.23295	0.08662			2.501e-05	0.3	0.26204	0.13673			0.09225	0.234			0.13635	0.26186
	-0.15	-0.000980805	-0.000832478	-0.0008867	-0.00103	-0.000969591	-0.000955912	-0.00105	-0.000813302	-0.000931472			0.42408	0.003			9.501e-05	0.2994	0.23249	0.08645			9.501e-05	0.2994	0.26151	0.13645			0.08492	0.23156			0.14059	0.26261
	-0.2	-0.00131	-0.00112	-0.00119	-0.00137	-0.0013	-0.00128	-0.00141	-0.00109	-0.00125			0.41266	0.00293			9.975e-05	0.015	0.01165	0.00433			9.975e-05	0.015	0.0131	0.00684			0.08523	0.23265			0.1377	0.2612
	-0.25	-0.00165	-0.00141	-0.00151	-0.00172	-0.00165	-0.00163	-0.00179	-0.00137	-0.00158			0.28321	0.00201			0.0001	0	2.60311e-11	-4.21721e-20			0.0001	0	8.3186e-12	6.45391e-20			0.08707	0.23334			0.13621	0.26135
	-0.3	-0.00199	-0.00171	-0.00183	-0.00208	-0.002	-0.00198	-0.00217	-0.00165	-0.00192			0.14836	0.00105			0.00012	0	0	0			0.00012	0	0	0			0.09164	0.23247			0.13928	0.26129
	-0.35	-0.00234	-0.00202	-0.00216	-0.00244	-0.00236	-0.00234	-0.00256	-0.00195	-0.00227			0.01697	0.000120401			Step Information: Run=7 (Step: 7/3000)						Step Information: Run=7 (Step: 7/3000)						0.08444	0.23188			0.1367	0.26181
	-0.4	-0.0027	-0.00232	-0.00248	-0.00281	-0.00273	-0.00271	-0.00296	-0.00225	-0.00263			-0.01131	-8.02351e-05			0	0	0	0			0	0	0	0			0.08895	0.23094			0.13437	0.26163
	-0.45	-0.00306	-0.00257	-0.00267	-0.00318	-0.003	-0.00298	-0.00327	-0.00247	-0.00293			-0.14276	-0.00101			2e-05	0	0	0			2e-05	0	0	0			0.0851	0.2326			0.13649	0.26238
	-0.5	-0.00343	-0.00282	-0.00285	-0.00355	-0.00326	-0.00325	-0.00358	-0.00269	-0.00323			-0.27778	-0.00197			2.501e-05	0.3	0.2297	0.08235			2.501e-05	0.3	0.26246	0.13411			0.08763	0.23355			0.1359	0.26131
	-0.55	-0.00376	-0.00273	-0.00276	-0.00385	-0.00307	-0.00304	-0.00341	-0.00248	-0.00306			-0.4075	-0.00289			9.501e-05	0.2994	0.22924	0.08219			9.501e-05	0.2994	0.26194	0.13384			0.09053	0.23305			0.13786	0.26235
	-0.6	-0.0041	-0.00264	-0.00267	-0.00414	-0.00287	-0.00282	-0.00324	-0.00227	-0.00289			-0.52944	-0.00376			9.975e-05	0.015	0.01148	0.00412			9.975e-05	0.015	0.01312	0.00671			0.08962	0.2319			0.14234	0.26199
	-0.65	-0.00381	-0.00254	-0.00268	-0.00354	-0.0029	-0.00289	-0.00326	-0.00229	-0.00293			-0.64369	-0.00457			0.0001	0	2.22319e-19	1.29049e-19			0.0001	0	1.64208e-11	3.70793e-11			0.0922	0.23298			0.13663	0.26227
	-0.7	-0.00353	-0.00245	-0.00269	-0.00294	-0.00294	-0.00296	-0.00328	-0.00231	-0.00298			-0.7451	-0.00529			0.00012	0	0	0			0.00012	0	0	0			0.09279	0.23472			0.13453	0.26127
	-0.75	-0.00305	-0.00255	-0.00276	-0.00266	-0.00315	-0.0031	-0.00341	-0.00238	-0.00313			-0.83164	-0.0059			Step Information: Run=8 (Step: 8/3000)						Step Information: Run=8 (Step: 8/3000)						0.08255	0.22951			0.13594	0.26199
	-0.8	-0.00257	-0.00266	-0.00283	-0.00238	-0.00336	-0.00324	-0.00353	-0.00245	-0.00327			-0.86329	-0.00612			0	0	0	0			0	0	0	0			0.08488	0.23228			0.13537	0.26218
	-0.85	-0.00253	-0.00274	-0.00301	-0.0022	-0.00351	-0.00347	-0.00377	-0.0026	-0.00346			-0.86956	-0.00605			2e-05	0	0	0			2e-05	0	0	0			0.08558	0.23278			0.13722	0.26189
	-0.9	-0.00249	-0.00282	-0.00319	-0.00203	-0.00366	-0.00371	-0.00401	-0.00274	-0.00364			-0.8757	-0.00589			2.501e-05	0.3	0.2311	0.09055			2.501e-05	0.3	0.26304	0.13839			0.09077	0.23305			0.13646	0.26194
	-0.95	-0.0024	-0.00274	-0.00308	-0.00201	-0.00355	-0.00362	-0.0039	-0.00272	-0.00362			-0.88318	-0.00558			9.501e-05	0.2994	0.23064	0.09037			9.501e-05	0.2994	0.26252	0.13812			0.08965	0.23311			0.13372	0.262
	-0.9	-0.00232	-0.00266	-0.00298	-0.00199	-0.00343	-0.00353	-0.00378	-0.00269	-0.0036			-0.89328	-0.00502			9.975e-05	0.015	0.01156	0.00453			9.975e-05	0.015	0.01315	0.00692			0.09003	0.2333			0.14012	0.26151
	-0.85	-0.002	-0.00226	-0.00245	-0.00172	-0.00274	-0.00282	-0.00308	-0.00225	-0.00291			-0.90958	-0.00399			0.0001	0	-2.17879e-19	3.16105e-11			0.0001	0	1.62022e-11	1.87277e-11			0.08942	0.23223			0.13429	0.26149
	-0.8	-0.00166	-0.00186	-0.00191	-0.00144	-0.00205	-0.00212	-0.00238	-0.00181	-0.00222			-0.9185	-0.00346			0.00012	0	0	0			0.00012	0	0	0			0.08801	0.23115			0.13174	0.261
	-0.75	-0.00144	-0.00157	-0.00158	-0.00124	-0.0017	-0.00175	-0.00197	-0.00154	-0.00182			-0.92579	-0.00306			Step Information: Run=9 (Step: 9/3000)						Step Information: Run=9 (Step: 9/3000)						0.09704	0.2307			0.13565	0.26183
	-0.7	-0.00122	-0.00128	-0.00126	-0.00103	-0.00135	-0.0014	-0.00156	-0.00126	-0.00142			-0.93275	-0.00271			0	0	0	0			0	0	0	0			0.08546	0.23061			0.13622	0.26214
	-0.65	-0.00103	-0.00109	-0.00104	-0.000877664	-0.00111	-0.00117	-0.00131	-0.00107	-0.00117			-0.93938	-0.00241			2e-05	0	0	0			2e-05	0	0	0			0.08335	0.23191			0.13552	0.26176
	-0.6	-0.000836182	-0.0008976	-0.000824792	-0.000725729	-0.00088	-0.000930002	-0.00105	-0.0008823	-0.000924			-0.94568	-0.00215			2.501e-05	0.3	0.23312	0.08928			2.501e-05	0.3	0.26233	0.13495			0.08419	0.23224			0.13698	0.26248
	-0.55	-0.000699156	-0.000758254	-0.000682824	-0.000612261	-0.000730861	-0.000774603	-0.000873127	-0.000742721	-0.000766504			-0.95164	-0.00193			9.501e-05	0.2994	0.23266	0.0891			9.501e-05	0.2994	0.26181	0.13468			0.08595	0.23292			0.1375	0.26238
	-0.5	-0.000562128	-0.000618908	-0.000540855	-0.000498794	-0.000581721	-0.000617962	-0.000699853	-0.000603142	-0.000609008			-0.95726	-0.00174			9.975e-05	0.015	0.01166	0.00446			9.975e-05	0.015	0.01312	0.00675			0.08881	0.23078			0.13385	0.2612
	-0.45	-0.000463846	-0.000514821	-0.000443983	-0.000414086	-0.000479105	-0.000510332	-0.000577874	-0.000501528	-0.000501409			-0.96339	-0.00156			0.0001	0	2.59835e-11	4.16467e-20			0.0001	0	8.09774e-12	3.71226e-11			0.09414	0.2316			0.1389	0.26129
	-0.4	-0.000365563	-0.000410734	-0.000347112	-0.000329379	-0.000376488	-0.0004027	-0.000455895	-0.000399915	-0.00039381			-0.96905	-0.0014			0.00012	0	0	0			0.00012	0	0	0			0.08647	0.23211			0.1364	0.26177
	-0.35	-0.000294909	-0.000333981	-0.000279504	-0.000266486	-0.00030353	-0.000326225	-0.000369033	-0.000324974	-0.000318102			-0.97424	-0.00126			Step Information: Run=10 (Step: 10/3000)						Step Information: Run=10 (Step: 10/3000)						0.08284	0.23098			0.13631	0.26225
	-0.3	-0.000224254	-0.000257228	-0.000211897	-0.000203594	-0.000230571	-0.000249748	-0.000282171	-0.000250033	-0.000242395			-0.9796	-0.00113			0	0	0	0			0	0	0	0			0.08505	0.23156			0.13391	0.26151
	-0.25	-0.000173857	-0.000200226	-0.00016346	-0.000157828	-0.000178556	-0.000193811	-0.000219224	-0.000194556	-0.000187755			-0.98434	-0.00102			2e-05	0	0	0			2e-05	0	0	0			0.08559	0.23198			0.13885	0.2612
	-0.2	-0.00012346	-0.000143224	-0.000115022	-0.000112063	-0.00012654	-0.000137181	-0.000156276	-0.000139078	-0.000133116			-0.98893	-0.00091863			2.501e-05	0.3	0.23246	0.08424			2.501e-05	0.3	0.26149	0.1385			0.09416	0.2321			0.13634	0.26128
	-0.15	-8.74708e-05	-0.000101756	-8.10467e-05	-7.93404e-05	-8.95423e-05	-9.71302e-05	-0.000110829	-9.88329e-05	-9.41774e-05			-0.99273	-0.000831273			9.501e-05	0.2994	0.232	0.08408			9.501e-05	0.2994	0.26097	0.13823			0.08468	0.23215			0.13488	0.26199
	-0.1	-5.14816e-05	-6.02876e-05	-4.70713e-05	-4.6618e-05	-5.2545e-05	-5.70786e-05	-6.53811e-05	-5.85877e-05	-5.52389e-05			-0.99602	-0.000749695			9.975e-05	0.015	0.01162	0.00421			9.975e-05	0.015	0.01307	0.00693			0.09015	0.23149			0.13875	0.26171
	-0.05	-1.87223e-05	-2.45201e-05	-1.74638e-05	-1.58323e-05	-1.27533e-05	-1.51243e-05	-1.79024e-05	-2.38833e-05	-1.45642e-05			-0.99752	-0.000707173			0.0001	0	2.61661e-11	3.02936e-11			0.0001	0	8.25612e-12	1.94186e-11			0.09568	0.23039			0.13745	0.26121
	0	1.4037e-05	1.12473e-05	1.21437e-05	1.49533e-05	2.70384e-05	2.68301e-05	2.95763e-05	1.0821e-05	2.61105e-05			-0.99851	-0.000704455			0.00012	0	0	0			0.00012	0	0	0			0.08946	0.23293			0.13514	0.26242
													-0.99624	-0.000702844			Step Information: Run=11 (Step: 11/3000)						Step Information: Run=11 (Step: 11/3000)						0.09007	0.23443			0.14202	0.2612
													-0.9741	-0.000687225			0	0	0	0			0	0	0	0			0.08495	0.23254			0.13701	0.26237
													-0.93253	-0.000657893			2e-05	0	0	0			2e-05	0	0	0			0.08696	0.23216			0.13881	0.26185
													-0.87234	-0.000615434			2.501e-05	0.3	0.23278	0.08576			2.501e-05	0.3	0.26154	0.13968			0.08454	0.23238			0.13514	0.26087
													-0.79476	-0.000560696			9.501e-05	0.2994	0.23232	0.08559			9.501e-05	0.2994	0.26102	0.1394			0.09192	0.23143			0.1318	0.26121
													-0.70131	-0.00049477			9.975e-05	0.015	0.01164	0.00429			9.975e-05	0.015	0.01308	0.00698			0.09042	0.23308			0.14073	0.2621
													-0.59387	-0.000418973			0.0001	0	2.6077e-11	-4.23426e-20			0.0001	0	8.29098e-12	1.7909e-11			0.08603	0.23191			0.13285	0.26179
													-0.47458	-0.000334815			0.00012	0	0	0			0.00012	0	0	0			0.09692	0.23426			0.13767	0.26174
													-0.34877	-0.000246056			Step Information: Run=12 (Step: 12/3000)						Step Information: Run=12 (Step: 12/3000)						0.08649	0.23313			0.13714	0.26223
													-0.21631	-0.000152603			0	0	0	0			0	0	0	0			0.08569	0.23261			0.13433	0.26132
													-0.07971	-5.62383e-05			2e-05	0	0	0			2e-05	0	0	0			0.09296	0.23027			0.13644	0.26147
													-2.44929e-16	-1.72796e-19			2.501e-05	0.3	0.23242	0.09125			2.501e-05	0.3	0.26171	0.14055			0.08973	0.23273			0.13434	0.26087
																	9.501e-05	0.2994	0.23196	0.09107			9.501e-05	0.2994	0.26119	0.14027			0.08651	0.23064			0.13409	0.26189
													0	0			9.975e-05	0.015	0.01162	0.00456			9.975e-05	0.015	0.01309	0.00703			0.0953	0.23122			0.1406	0.26147
													0.12318	7.74829e-05			0.0001	0	-2.13703e-19	1.65032e-19			0.0001	0	0	3.73513e-11			0.08592	0.23199			0.13679	0.261
													0.25875	0.000162754			0.00012	0	0	0			0.00012	0	0	0			0.0911	0.23253			0.14067	0.26159
													0.38938	0.00024492			Step Information: Run=13 (Step: 13/3000)						Step Information: Run=13 (Step: 13/3000)						0.08592	0.23234			0.13158	0.26105
													0.51528	0.000324108			0	0	0	0			0	0	0	0			0.08848	0.2327			0.13728	0.26197
													0.54458	0.000344731			2e-05	0	0	0			2e-05	0	0	0			0.08469	0.23159			0.14055	0.26329
													0.57066	0.000369746			2.501e-05	0.3	0.23384	0.08787			2.501e-05	0.3	0.2613	0.13694			0.08483	0.23186			0.12945	0.26128
													0.59364	0.000398798			9.501e-05	0.2994	0.23338	0.0877			9.501e-05	0.2994	0.26078	0.13667			0.09179	0.23475			0.13589	0.26174
													0.61368	0.000431356			9.975e-05	0.015	0.01169	0.00439			9.975e-05	0.015	0.01307	0.00685			0.09137	0.23098			0.13721	0.26145
													0.63089	0.000466645			0.0001	0	2.57834e-11	3.10681e-11			0.0001	0	8.43832e-12	1.28906e-19			0.08426	0.23227			0.13286	0.26123
													0.6478	0.000510348			0.00012	0	0	0			0.00012	0	0	0			0.08626	0.23257			0.13758	0.26188
													0.66204	0.000556737			Step Information: Run=14 (Step: 14/3000)						Step Information: Run=14 (Step: 14/3000)						0.09268	0.23398			0.13631	0.2615
													0.67373	0.000603784			0	0	0	0			0	0	0	0			0.09387	0.23327			0.13477	0.26198
													0.68526	0.000660966			2e-05	0	0	0			2e-05	0	0	0			0.09279	0.23215			0.13417	0.26211
													0.69436	0.000716311			2.501e-05	0.3	0.23269	0.08481			2.501e-05	0.3	0.2614	0.1367			0.08775	0.23359			0.14021	0.26206
													0.70334	0.000782946			9.501e-05	0.2994	0.23222	0.08465			9.501e-05	0.2994	0.26087	0.13643			0.08922	0.23269			0.13794	0.26167
													0.71001	0.000842526			9.975e-05	0.015	0.01163	0.00424			9.975e-05	0.015	0.01307	0.00684			0.08553	0.23211			0.13679	0.26137
													0.71662	0.000912754			0.0001	0	2.61041e-11	3.04191e-11			0.0001	0	8.24238e-12	6.45487e-20			0.08793	0.23101			0.13775	0.26253
													0.72316	0.000996718			0.00012	0	0	0			0.00012	0	0	0			0.08948	0.23236			0.13669	0.2616
													0.72964	0.0011			Step Information: Run=15 (Step: 15/3000)						Step Information: Run=15 (Step: 15/3000)						0.08631	0.23306			0.13212	0.26157
													0.73392	0.00118			0	0	0	0			0	0	0	0			0.08741	0.23347			0.14422	0.26105
													0.73817	0.00127			2e-05	0	0	0			2e-05	0	0	0			0.08746	0.23254			0.13678	0.26213
													0.7424	0.00139			2.501e-05	0.3	0.23469	0.09024			2.501e-05	0.3	0.26229	0.13537			0.09193	0.23217			0.13565	0.26042
													0.74659	0.00152			9.501e-05	0.2994	0.23422	0.09006			9.501e-05	0.2994	0.26177	0.1351			0.08595	0.23292			0.137	0.2625
													0.74868	0.0016			9.975e-05	0.015	0.01173	0.00451			9.975e-05	0.015	0.01311	0.00677			0.08409	0.2322			0.14005	0.2625
													0.75076	0.00169			0.0001	0	2.55454e-11	3.1549e-11			0.0001	0	1.64849e-11	1.92031e-11			0.09243	0.23305			0.13955	0.25985
													0.75283	0.00178			0.00012	0	0	0			0.00012	0	0	0			0.08505	0.23258			0.13298	0.26099
													0.75489	0.00189			Step Information: Run=16 (Step: 16/3000)						Step Information: Run=16 (Step: 16/3000)						0.08705	0.23288			0.13633	0.26154
													0.75695	0.00202			0	0	0	0			0	0	0	0			0.09096	0.23114			0.13565	0.26183
													0.759	0.00216			2e-05	0	0	0			2e-05	0	0	0			0.09192	0.23275			0.13766	0.26257
													0.76104	0.00232			2.501e-05	0.3	0.23368	0.08964			2.501e-05	0.3	0.26194	0.13847			0.08895	0.23229			0.13638	0.26095
													0.76307	0.00251			9.501e-05	0.2994	0.23322	0.08946			9.501e-05	0.2994	0.26141	0.1382			0.08406	0.23155			0.13836	0.26265
													0.7651	0.00274			9.975e-05	0.015	0.01168	0.00448			9.975e-05	0.015	0.0131	0.00692			0.08519	0.23024			0.13868	0.26299
													0.76712	0.003			0.0001	0	2.58279e-11	8.31525e-20			0.0001	0	8.47762e-12	1.91153e-11			0.08365	0.23203			0.14241	0.26178
													0.84933	0.003			0.00012	0	0	0			0.00012	0	0	0			0.08601	0.23111			0.1367	0.26257
													0.91523	0.003			Step Information: Run=17 (Step: 17/3000)						Step Information: Run=17 (Step: 17/3000)						0.08929	0.23377			0.13479	0.26157
													0.96288	0.003			0	0	0	0			0	0	0	0			0.08579	0.23245			0.13308	0.26077
													0.99131	0.003			2e-05	0	0	0			2e-05	0	0	0			0.09045	0.23342			0.13627	0.26265
													0.99996	0.003			2.501e-05	0.3	0.23392	0.09044			2.501e-05	0.3	0.26189	0.13125			0.08817	0.23291			0.13702	0.26228
													0.98865	0.003			9.501e-05	0.2994	0.23345	0.09026			9.501e-05	0.2994	0.26136	0.13099			0.08694	0.23178			0.13842	0.26304
													0.95763	0.003			9.975e-05	0.015	0.0117	0.00452			9.975e-05	0.015	0.01309	0.00656			0.08729	0.23243			0.13692	0.26216
													0.90749	0.003			0.0001	0	0	3.15887e-11			0.0001	0	1.6635e-11	3.69144e-11			0.09025	0.23449			0.13795	0.26147
													0.83925	0.003			0.00012	0	0	0			0.00012	0	0	0			0.0894	0.23256			0.13444	0.26173
													0.75426	0.003			Step Information: Run=18 (Step: 18/3000)						Step Information: Run=18 (Step: 18/3000)						0.08903	0.23406			0.13703	0.26171
													0.65423	0.003			0	0	0	0			0	0	0	0			0.0868	0.23112			0.13458	0.26145
													0.54114	0.003			2e-05	0	0	0			2e-05	0	0	0			0.08553	0.23181			0.14085	0.26156
													0.46238	0.003			2.501e-05	0.3	0.23219	0.08355			2.501e-05	0.3	0.26249	0.13454			0.09446	0.23252			0.13592	0.26174
													0.3358	0.00218			9.501e-05	0.2994	0.23173	0.08339			9.501e-05	0.2994	0.26197	0.13428			0.08618	0.23066			0.13516	0.26119
													0.20281	0.00131			9.975e-05	0.015	0.01161	0.00418			9.975e-05	0.015	0.01312	0.00673			0.08893	0.23146			0.13638	0.26221
													0.06594	0.00042717			0.0001	0	2.62409e-11	3.01422e-11			0.0001	0	8.1558e-12	3.71019e-11			0.08766	0.23325			0.13721	0.26233
													1.84024e-05	1.19207e-07			0.00012	0	0	0			0.00012	0	0	0			0.08711	0.23336			0.13049	0.26149
													-0.1222	-0.000791568			Step Information: Run=19 (Step: 19/3000)						Step Information: Run=19 (Step: 19/3000)						0.0893	0.23288			0.13503	0.26154
													-0.25779	-0.00167			0	0	0	0			0	0	0	0			0.0891	0.23376			0.13375	0.26155
													-0.38846	-0.00252			2e-05	0	0	0			2e-05	0	0	0			0.08324	0.23005			0.13718	0.26166
													-0.51173	-0.00331			2.501e-05	0.3	0.23258	0.09263			2.501e-05	0.3	0.26264	0.14534			0.08881	0.23038			0.13539	0.26138
													-0.62768	-0.00407			9.501e-05	0.2994	0.23212	0.09245			9.501e-05	0.2994	0.26212	0.14505			0.09187	0.23251			0.1332	0.26185
													-0.7311	-0.00474			9.975e-05	0.015	0.01163	0.00463			9.975e-05	0.015	0.01313	0.00727			0.09316	0.233			0.13801	0.26109
													-0.81994	-0.00531			0.0001	0	2.13186e-19	3.20155e-11			0.0001	0	0	1.85567e-11			0.08309	0.23012			0.13487	0.2614
													-0.88228	-0.00571			0.00012	0	0	0			0.00012	0	0	0			0.0888	0.23316			0.13555	0.26112
													-0.88813	-0.00566			Step Information: Run=20 (Step: 20/3000)						Step Information: Run=20 (Step: 20/3000)						0.08521	0.23224			0.13746	0.26199
													-0.89524	-0.00549			0	0	0	0			0	0	0	0			0.09291	0.23234			0.13712	0.26231
													-0.90213	-0.00522			2e-05	0	0	0			2e-05	0	0	0			0.08757	0.23221			0.13404	0.26177
													-0.91268	-0.00467			2.501e-05	0.3	0.23088	0.08737			2.501e-05	0.3	0.26199	0.13776			0.09485	0.23118			0.13981	0.26151
													-0.92861	-0.00373			9.501e-05	0.2994	0.23042	0.08719			9.501e-05	0.2994	0.26147	0.13749			0.08317	0.23179			0.13556	0.26241
													-0.93654	-0.00327			9.975e-05	0.015	0.01154	0.00437			9.975e-05	0.015	0.0131	0.00689			0.08904	0.23404			0.13829	0.26197
													-0.94403	-0.00287			0.0001	0	2.65958e-11	-8.4049e-20			0.0001	0	8.05711e-12	1.99756e-11			0.0854	0.23271			0.13662	0.26154
													-0.95008	-0.00257			0.00012	0	0	0			0.00012	0	0	0			0.09643	0.23265			0.13462	0.26192
													-0.95579	-0.00231			Step Information: Run=21 (Step: 21/3000)						Step Information: Run=21 (Step: 21/3000)						0.08958	0.23025			0.13528	0.26168
													-0.96202	-0.00205			0	0	0	0			0	0	0	0			0.08668	0.2332			0.13704	0.26214
													-0.96779	-0.00183			2e-05	0	0	0			2e-05	0	0	0			0.09089	0.23341			0.13307	0.26141
													-0.97309	-0.00164			2.501e-05	0.3	0.23239	0.08844			2.501e-05	0.3	0.26169	0.13604			0.09072	0.23281			0.13635	0.26217
													-0.97793	-0.00148			9.501e-05	0.2994	0.23193	0.08827			9.501e-05	0.2994	0.26117	0.13577			0.08993	0.23216			0.13942	0.26179
													-0.98287	-0.00133			9.975e-05	0.015	0.01162	0.00442			9.975e-05	0.015	0.01308	0.0068			0.0842	0.23175			0.13534	0.26247
													-0.98719	-0.0012			0.0001	0	2.138e-19	3.11847e-11			0.0001	0	-2.42293e-19	1.81533e-11			0.09019	0.23011			0.14069	0.26278
													-0.99131	-0.00107			0.00012	0	0	0			0.00012	0	0	0			0.08657	0.23239			0.13291	0.26148
													-0.99463	-0.000968124			Step Information: Run=22 (Step: 22/3000)						Step Information: Run=22 (Step: 22/3000)						0.08233	0.23054			0.13999	0.26089
													-0.99739	-0.000871753			0	0	0	0			0	0	0	0			0.09307	0.23159			0.13559	0.26125
													-0.99917	-0.000791023			2e-05	0	0	0			2e-05	0	0	0			0.09082	0.23412			0.13544	0.26117
													-0.99951	-0.000769367			2.501e-05	0.3	0.23124	0.09356			2.501e-05	0.3	0.26231	0.13697			0.08646	0.23255			0.13948	0.26182
													-0.99988	-0.000766125			9.501e-05	0.2994	0.23078	0.09337			9.501e-05	0.2994	0.26179	0.13669			0.08421	0.23225			0.13902	0.26294
													-0.99212	-0.000760165			9.975e-05	0.015	0.01156	0.00468			9.975e-05	0.015	0.01312	0.00685			0.09103	0.23297			0.13632	0.26147
													-0.96456	-0.000739053			0.0001	0	2.64999e-11	-4.08017e-20			0.0001	0	8.04537e-12	1.97011e-11			0.08766	0.23164			0.136	0.26192
													-0.91776	-0.000703194			0.00012	0	0	0			0.00012	0	0	0			0.09049	0.23299			0.13085	0.26077
													-0.85265	-0.000653305			Step Information: Run=23 (Step: 23/3000)						Step Information: Run=23 (Step: 23/3000)						0.08731	0.23318			0.13592	0.26142
													-0.77053	-0.00059038			0	0	0	0			0	0	0	0			0.08838	0.23084			0.13872	0.26233
													-0.67303	-0.000515676			2e-05	0	0	0			2e-05	0	0	0			0.08472	0.23245			0.13471	0.26162
													-0.5621	-0.000430683			2.501e-05	0.3	0.23233	0.09476			2.501e-05	0.3	0.26243	0.13397			0.08948	0.23277			0.13526	0.26205
													-0.43996	-0.000337096			9.501e-05	0.2994	0.23186	0.09457			9.501e-05	0.2994	0.26191	0.13371			0.08716	0.23099			0.13822	0.26222
													-0.31202	-0.000239072			9.975e-05	0.015	0.01162	0.00474			9.975e-05	0.015	0.01312	0.0067			0.08163	0.23069			0.1346	0.2616
													-0.17813	-0.000136487			0.0001	0	0	3.24148e-11			0.0001	0	1.64299e-11	3.70719e-11			0.0913	0.2312			0.13403	0.26108
													-0.04399	-3.37027e-05			0.00012	0	0	0			0.00012	0	0	0			0.08927	0.23401			0.1371	0.26171
													-2.44929e-16	-1.87666e-19			Step Information: Run=24 (Step: 24/3000)						Step Information: Run=24 (Step: 24/3000)						0.08337	0.23104			0.13906	0.26102
																	0	0	0	0			0	0	0	0			0.0912	0.23174			0.13678	0.26123
													0	0			2e-05	0	0	0			2e-05	0	0	0			0.09248	0.23205			0.13869	0.26236
													0.12318	8.25884e-05			2.501e-05	0.3	0.23186	0.0887			2.501e-05	0.3	0.26191	0.13631			0.09014	0.23186			0.13356	0.26152
													0.25875	0.000173478			9.501e-05	0.2994	0.2314	0.08853			9.501e-05	0.2994	0.26139	0.13603			0.08707	0.23042			0.13294	0.2617
													0.38938	0.000261057			9.975e-05	0.015	0.01159	0.00444			9.975e-05	0.015	0.0131	0.00682			0.09395	0.23077			0.1344	0.26228
													0.51528	0.000346356			0.0001	0	0	3.12382e-11			0.0001	0	1.66245e-11	-6.47051e-20			0.08982	0.23334			0.13792	0.26258
													0.54194	0.000371205			0.00012	0	0	0			0.00012	0	0	0			0.08294	0.23112			0.13625	0.26236
													0.56548	0.000400376			Step Information: Run=25 (Step: 25/3000)						Step Information: Run=25 (Step: 25/3000)						0.08563	0.23133			0.13919	0.26175
													0.58603	0.000433306			0	0	0	0			0	0	0	0			0.08878	0.23124			0.13536	0.26168
													0.60371	0.000469203			2e-05	0	0	0			2e-05	0	0	0			0.08928	0.23405			0.14184	0.26177
													0.61863	0.000506866			2.501e-05	0.3	0.23137	0.08783			2.501e-05	0.3	0.26166	0.13503			0.09355	0.23514			0.1393	0.26195
													0.63333	0.000552913			9.501e-05	0.2994	0.23091	0.08765			9.501e-05	0.2994	0.26114	0.13477			0.09002	0.23441			0.13351	0.26211
													0.6454	0.00059971			9.975e-05	0.015	0.01157	0.00439			9.975e-05	0.015	0.01308	0.00675			0.08327	0.23188			0.13849	0.26303
													0.65732	0.000656696			0.0001	0	-2.17018e-19	4.19341e-20			0.0001	0	8.49123e-12	3.7127e-11			0.08184	0.2313			0.14168	0.26193
													0.66674	0.000711952			0.00012	0	0	0			0.00012	0	0	0			0.08912	0.23318			0.13653	0.26247
													0.67605	0.000778601			Step Information: Run=26 (Step: 26/3000)						Step Information: Run=26 (Step: 26/3000)						0.08659	0.23144			0.1381	0.26106
													0.68297	0.000838299			0	0	0	0			0	0	0	0			0.08985	0.23169			0.13625	0.26187
													0.68982	0.000908789			2e-05	0	0	0			2e-05	0	0	0			0.08809	0.23203			0.13499	0.26212
													0.69661	0.000993237			2.501e-05	0.3	0.23151	0.08961			2.501e-05	0.3	0.26263	0.13749			0.08444	0.23121			0.13657	0.26179
													0.70334	0.0011			9.501e-05	0.2994	0.23105	0.08943			9.501e-05	0.2994	0.2621	0.13722			0.08624	0.23182			0.13554	0.26105
													0.7078	0.00118			9.975e-05	0.015	0.01158	0.00448			9.975e-05	0.015	0.01313	0.00687			0.087	0.23153			0.13607	0.26137
													0.71222	0.00127			0.0001	0	2.64247e-11	-4.15819e-20			0.0001	0	8.2187e-12	3.72392e-11			0.09152	0.2335			0.13719	0.26246
													0.71662	0.00139			0.00012	0	0	0			0.00012	0	0	0			0.08957	0.23164			0.13889	0.26221
													0.72099	0.00153			Step Information: Run=27 (Step: 27/3000)						Step Information: Run=27 (Step: 27/3000)						0.08685	0.23223			0.13871	0.26296
													0.72316	0.00161			0	0	0	0			0	0	0	0			0.08832	0.23331			0.1393	0.2619
													0.72533	0.00169			2e-05	0	0	0			2e-05	0	0	0			0.08552	0.23207			0.13556	0.26116
													0.72748	0.00179			2.501e-05	0.3	0.23263	0.09067			2.501e-05	0.3	0.26209	0.13965			0.08882	0.23363			0.13389	0.26114
													0.72964	0.00191			9.501e-05	0.2994	0.23216	0.09048			9.501e-05	0.2994	0.26156	0.13938			0.08399	0.23216			0.13516	0.26186
													0.73178	0.00203			9.975e-05	0.015	0.01163	0.00453			9.975e-05	0.015	0.0131	0.00698			0.09035	0.23258			0.14204	0.26115
													0.73392	0.00218			0.0001	0	0	-4.1373e-20			0.0001	0	-2.39788e-19	1.82806e-11			0.09265	0.23305			0.13386	0.26142
													0.73605	0.00235			0.00012	0	0	0			0.00012	0	0	0			0.08928	0.23164			0.13408	0.26184
													0.73817	0.00255			Step Information: Run=28 (Step: 28/3000)						Step Information: Run=28 (Step: 28/3000)						0.0899	0.23276			0.13531	0.26226
													0.74029	0.00279			0	0	0	0			0	0	0	0			0.09132	0.23217			0.13303	0.26143
													0.7424	0.003			2e-05	0	0	0			2e-05	0	0	0			0.08585	0.23129			0.13726	0.26208
													0.82809	0.003			2.501e-05	0.3	0.23053	0.08633			2.501e-05	0.3	0.26194	0.13594			0.0938	0.23478			0.1368	0.26175
													0.89882	0.003			9.501e-05	0.2994	0.23007	0.08615			9.501e-05	0.2994	0.26142	0.13567			0.08486	0.23228			0.13398	0.26121
													0.95161	0.003			9.975e-05	0.015	0.01153	0.00432			9.975e-05	0.015	0.0131	0.0068			0.09322	0.23217			0.13489	0.26234
													0.98542	0.003			0.0001	0	2.66907e-11	8.44609e-20			0.0001	0	7.89464e-12	2.01169e-11			0.08363	0.23202			0.13994	0.26305
													0.99956	0.003			0.00012	0	0	0			0.00012	0	0	0			0.08396	0.23215			0.13562	0.26091
													0.99376	0.003			Step Information: Run=29 (Step: 29/3000)						Step Information: Run=29 (Step: 29/3000)						0.08551	0.23195			0.13616	0.26185
													0.96813	0.003			0	0	0	0			0	0	0	0			0.1024	0.23197			0.13712	0.26055
													0.92319	0.003			2e-05	0	0	0			2e-05	0	0	0			0.08692	0.23048			0.13928	0.26187
													0.85982	0.003			2.501e-05	0.3	0.23442	0.08949			2.501e-05	0.3	0.26214	0.13285			0.08905	0.23293			0.13898	0.26152
													0.7793	0.003			9.501e-05	0.2994	0.23396	0.08931			9.501e-05	0.2994	0.26162	0.13259			0.08816	0.23293			0.13555	0.26102
													0.68323	0.003			9.975e-05	0.015	0.01172	0.00447			9.975e-05	0.015	0.01311	0.00664			0.08605	0.23057			0.14349	0.26219
													0.57353	0.003			0.0001	0	2.56202e-11	3.1398e-11			0.0001	0	1.65398e-11	1.86127e-11			0.08926	0.2299			0.13437	0.26168
													0.45238	0.003			0.00012	0	0	0			0.00012	0	0	0			0.08593	0.23237			0.13545	0.2615
													0.44677	0.00299			Step Information: Run=30 (Step: 30/3000)						Step Information: Run=30 (Step: 30/3000)						0.09157	0.23461			0.14322	0.26231
													0.31924	0.00214			0	0	0	0			0	0	0	0			0.09249	0.23463			0.13855	0.26026
													0.18561	0.00124			2e-05	0	0	0			2e-05	0	0	0			0.09025	0.23237			0.14067	0.26167
													0.04844	0.000324616			2.501e-05	0.3	0.23151	0.08528			2.501e-05	0.3	0.26248	0.13882			0.09161	0.2275			0.13609	0.26181
													0.02333	0.000156317			9.501e-05	0.2994	0.23105	0.08511			9.501e-05	0.2994	0.26196	0.13854			0.09028	0.23111			0.13777	0.2619
													-0.04263	-0.000285665			9.975e-05	0.015	0.01158	0.00426			9.975e-05	0.015	0.01312	0.00694			0.08528	0.2323			0.14208	0.2628
													-0.1768	-0.00118			0.0001	0	2.64258e-11	-1.6975e-19			0.0001	0	8.20151e-12	1.84799e-11			0.08561	0.22992			0.1422	0.26252
													-0.31073	-0.00208			0.00012	0	0	0			0.00012	0	0	0			0.0866	0.23176			0.13492	0.26224
													-0.43874	-0.00294			Step Information: Run=31 (Step: 31/3000)						Step Information: Run=31 (Step: 31/3000)						0.08983	0.23223			0.13604	0.26219
													-0.55837	-0.00374			0	0	0	0			0	0	0	0			0.08687	0.23256			0.14473	0.26097
													-0.66969	-0.00449			2e-05	0	0	0			2e-05	0	0	0			0.08845	0.23234			0.13507	0.26195
													-0.76765	-0.00514			2.501e-05	0.3	0.23349	0.08839			2.501e-05	0.3	0.26229	0.13824			0.08856	0.23277			0.13427	0.26121
													-0.82985	-0.00555			9.501e-05	0.2994	0.23303	0.08821			9.501e-05	0.2994	0.26177	0.13796			0.09014	0.23445			0.13439	0.26151
													-0.8368	-0.0055			9.975e-05	0.015	0.01167	0.00442			9.975e-05	0.015	0.01311	0.00691			0.08492	0.23056			0.13776	0.26232
													-0.84361	-0.00536			0.0001	0	2.58813e-11	1.25469e-19			0.0001	0	-2.38499e-19	1.85452e-11			0.09153	0.23159			0.1402	0.26269
													-0.85194	-0.00507			0.00012	0	0	0			0.00012	0	0	0			0.08852	0.2338			0.13569	0.26168
													-0.86325	-0.00455			Step Information: Run=32 (Step: 32/3000)						Step Information: Run=32 (Step: 32/3000)						0.09134	0.23372			0.13897	0.26284
													-0.88166	-0.0036			0	0	0	0			0	0	0	0			0.09282	0.23506			0.14055	0.26102
													-0.89182	-0.00311			2e-05	0	0	0			2e-05	0	0	0			0.08753	0.23351			0.13959	0.26212
													-0.90019	-0.00274			2.501e-05	0.3	0.23136	0.0916			2.501e-05	0.3	0.26112	0.14165			0.08519	0.23113			0.13402	0.26123
													-0.90824	-0.00242			9.501e-05	0.2994	0.2309	0.09142			9.501e-05	0.2994	0.2606	0.14137			0.10099	0.23359			0.13812	0.26136
													-0.91597	-0.00215			9.975e-05	0.015	0.01157	0.00458			9.975e-05	0.015	0.01306	0.00708			0.09001	0.23433			0.14235	0.26226
													-0.92337	-0.00192			0.0001	0	0	3.18173e-11			0.0001	0	8.49616e-12	2.00105e-11			0.08706	0.23291			0.13393	0.26161
													-0.93044	-0.00172			0.00012	0	0	0			0.00012	0	0	0			0.08499	0.23186			0.13959	0.26188
													-0.93718	-0.00155			Step Information: Run=33 (Step: 33/3000)						Step Information: Run=33 (Step: 33/3000)						0.08886	0.23224			0.14006	0.26144
													-0.94462	-0.00138			0	0	0	0			0	0	0	0			0.08613	0.23095			0.13109	0.26148
													-0.95161	-0.00123			2e-05	0	0	0			2e-05	0	0	0			0.08493	0.23064			0.13913	0.26219
													-0.95814	-0.00111			2.501e-05	0.3	0.23256	0.0845			2.501e-05	0.3	0.26133	0.13185			0.08812	0.23373			0.13377	0.26119
													-0.96503	-0.000995609			9.501e-05	0.2994	0.2321	0.08433			9.501e-05	0.2994	0.26081	0.13159			0.08824	0.23377			0.13186	0.26121
													-0.97131	-0.000897268			9.975e-05	0.015	0.01163	0.00423			9.975e-05	0.015	0.01307	0.00659			0.08695	0.2333			0.14141	0.26082
													-0.97765	-0.000804249			0.0001	0	2.61384e-11	3.03497e-11			0.0001	0	8.52384e-12	3.69515e-11			0.09064	0.23303			0.14088	0.26175
													-0.9832	-0.000726127			0.00012	0	0	0			0.00012	0	0	0			0.08726	0.23342			0.14128	0.2628
													-0.98845	-0.00065319			Step Information: Run=34 (Step: 34/3000)						Step Information: Run=34 (Step: 34/3000)						0.09265	0.23531			0.13814	0.26139
													-0.99	-0.000631327			0	0	0	0			0	0	0	0			0.08752	0.23351			0.13567	0.26083
													-0.99229	-0.000629907			2e-05	0	0	0			2e-05	0	0	0			0.08992	0.23244			0.13549	0.26129
													-0.99985	-0.000634702			2.501e-05	0.3	0.23217	0.0835			2.501e-05	0.3	0.26217	0.13266			0.0882	0.23226			0.1379	0.26236
													-0.98747	-0.000626839			9.501e-05	0.2994	0.23171	0.08334			9.501e-05	0.2994	0.26165	0.1324			0.09097	0.2315			0.1374	0.26098
													-0.95538	-0.000606469			9.975e-05	0.015	0.01161	0.00418			9.975e-05	0.015	0.01311	0.00663			0.08727	0.23272			0.13292	0.26132
													-0.90423	-0.000573998			0.0001	0	2.62465e-11	3.0131e-11			0.0001	0	1.65281e-11	3.69991e-11			0.08605	0.23187			0.13201	0.26159
													-0.83503	-0.000530074			0.00012	0	0	0			0.00012	0	0	0			0.08786	0.23054			0.1335	0.26197
													-0.74918	-0.000475574			Step Information: Run=35 (Step: 35/3000)						Step Information: Run=35 (Step: 35/3000)						0.08977	0.2339			0.1377	0.26288
													-0.64838	-0.000411585			0	0	0	0			0	0	0	0			0.08445	0.23147			0.14101	0.26169
													-0.53464	-0.000339384			2e-05	0	0	0			2e-05	0	0	0			0.08905	0.23225			0.13955	0.2614
													-0.41023	-0.000260411			2.501e-05	0.3	0.23363	0.08776			2.501e-05	0.3	0.26128	0.14035			0.09161	0.23091			0.1339	0.26178
													-0.28065	-0.000178157			9.501e-05	0.2994	0.23316	0.08759			9.501e-05	0.2994	0.26076	0.14007			0.09251	0.23313			0.13867	0.26139
													-0.14572	-9.25048e-05			9.975e-05	0.015	0.01168	0.00439			9.975e-05	0.015	0.01306	0.00702			0.08638	0.23259			0.13275	0.2617
													-0.0143	-9.0758e-06			0.0001	0	-2.09884e-19	3.10453e-11			0.0001	0	1.68585e-11	6.31079e-20			0.08938	0.23203			0.13675	0.26121
													-2.44929e-16	-1.5548e-19			0.00012	0	0	0			0.00012	0	0	0			0.08815	0.23111			0.1453	0.26228
																	Step Information: Run=36 (Step: 36/3000)						Step Information: Run=36 (Step: 36/3000)						0.08635	0.23178			0.13321	0.26123
													0	0			0	0	0	0			0	0	0	0			0.08393	0.23214			0.13462	0.26121
													0.12318	9.41656e-05			2e-05	0	0	0			2e-05	0	0	0			0.09245	0.23394			0.13699	0.26211
													0.25875	0.000197796			2.501e-05	0.3	0.23301	0.08565			2.501e-05	0.3	0.26152	0.13217			0.09031	0.233			0.13875	0.26215
													0.38938	0.000297652			9.501e-05	0.2994	0.23255	0.08549			9.501e-05	0.2994	0.26099	0.1319			0.08762	0.23348			0.13732	0.26168
													0.49084	0.00037627			9.975e-05	0.015	0.01165	0.00428			9.975e-05	0.015	0.01308	0.00661			0.08411	0.23221			0.13762	0.26257
													0.51528	0.00040232			0.0001	0	2.60145e-11	3.06004e-11			0.0001	0	8.47673e-12	1.7934e-11			0.0827	0.23165			0.13377	0.26141
													0.53665	0.000432313			0.00012	0	0	0			0.00012	0	0	0			0.09019	0.23353			0.14135	0.26195
													0.55508	0.000465303			Step Information: Run=37 (Step: 37/3000)						Step Information: Run=37 (Step: 37/3000)						0.08402	0.23039			0.14102	0.26287
													0.57323	0.000506515			0	0	0	0			0	0	0	0			0.08792	0.23294			0.13557	0.26149
													0.58857	0.000550481			2e-05	0	0	0			2e-05	0	0	0			0.08422	0.23106			0.1369	0.26193
													0.6012	0.000595181			2.501e-05	0.3	0.2347	0.09529			2.501e-05	0.3	0.26165	0.13296			0.09108	0.23303			0.13911	0.26284
													0.61368	0.000649567			9.501e-05	0.2994	0.23423	0.0951			9.501e-05	0.2994	0.26113	0.13269			0.08676	0.23135			0.13818	0.26167
													0.62355	0.000702205			9.975e-05	0.015	0.01174	0.00476			9.975e-05	0.015	0.01308	0.00665			0.08618	0.23035			0.14253	0.26166
													0.63333	0.000765532			0.0001	0	0	3.25117e-11			0.0001	0	1.67214e-11	0			0.08869	0.23309			0.13395	0.26084
													0.64059	0.000822083			0.00012	0	0	0			0.00012	0	0	0			0.08376	0.23144			0.13384	0.26117
													0.6478	0.00088863			Step Information: Run=38 (Step: 38/3000)						Step Information: Run=38 (Step: 38/3000)						0.08748	0.23349			0.14238	0.26275
													0.65495	0.000968017			0	0	0	0			0	0	0	0			0.09362	0.22975			0.13872	0.26099
													0.66204	0.00106			2e-05	0	0	0			2e-05	0	0	0			0.08551	0.23275			0.13697	0.2613
													0.66674	0.00114			2.501e-05	0.3	0.23237	0.09651			2.501e-05	0.3	0.26188	0.13801			0.08687	0.23203			0.13747	0.26131
													0.67141	0.00123			9.501e-05	0.2994	0.23191	0.09632			9.501e-05	0.2994	0.26136	0.13774			0.08716	0.23152			0.13616	0.26204
													0.67605	0.00133			9.975e-05	0.015	0.01162	0.00483			9.975e-05	0.015	0.01309	0.0069			0.08657	0.23316			0.1353	0.26173
													0.68067	0.00146			0.0001	0	0	4.02174e-20			0.0001	0	8.32225e-12	-6.40309e-20			0.08858	0.22943			0.13637	0.2621
													0.68297	0.00153			0.00012	0	0	0			0.00012	0	0	0			0.08888	0.23296			0.13779	0.26199
													0.68526	0.00161			Step Information: Run=39 (Step: 39/3000)						Step Information: Run=39 (Step: 39/3000)						0.08948	0.23247			0.13715	0.26142
													0.68754	0.0017			0	0	0	0			0	0	0	0			0.08984	0.23435			0.13344	0.26112
													0.68982	0.0018			2e-05	0	0	0			2e-05	0	0	0			0.08794	0.23203			0.1379	0.26075
													0.69209	0.00191			2.501e-05	0.3	0.23402	0.09386			2.501e-05	0.3	0.26113	0.14204			0.08477	0.23241			0.14133	0.26279
													0.69436	0.00204			9.501e-05	0.2994	0.23355	0.09368			9.501e-05	0.2994	0.26061	0.14176			0.08786	0.23231			0.13242	0.26187
													0.69661	0.00219			9.975e-05	0.015	0.0117	0.00469			9.975e-05	0.015	0.01306	0.0071			0.09027	0.23153			0.1387	0.26115
													0.69886	0.00236			0.0001	0	-2.08655e-19	3.22483e-11			0.0001	0	1.69162e-11	-6.24384e-20			0.09207	0.23237			0.13598	0.26173
													0.70111	0.00256			0.00012	0	0	0			0.00012	0	0	0			0.08581	0.23283			0.1319	0.26096
													0.70334	0.0028			Step Information: Run=40 (Step: 40/3000)						Step Information: Run=40 (Step: 40/3000)						0.08934	0.23389			0.13852	0.26163
													0.70557	0.003			0	0	0	0			0	0	0	0			0.0881	0.23225			0.13857	0.26145
													0.79753	0.003			2e-05	0	0	0			2e-05	0	0	0			0.09164	0.23311			0.13269	0.26158
													0.87457	0.003			2.501e-05	0.3	0.23097	0.08476			2.501e-05	0.3	0.26287	0.13829			0.08361	0.23201			0.13484	0.2601
													0.93417	0.003			9.501e-05	0.2994	0.23051	0.08459			9.501e-05	0.2994	0.26235	0.13802			0.09312	0.23197			0.13453	0.26185
													0.97513	0.003			9.975e-05	0.015	0.01155	0.00424			9.975e-05	0.015	0.01314	0.00691			0.08887	0.233			0.14026	0.26145
													0.99663	0.003			0.0001	0	2.65717e-11	8.50803e-20			0.0001	0	1.62657e-11	1.87274e-11			0.0847	0.23219			0.13009	0.2611
													0.99825	0.003			0.00012	0	0	0			0.00012	0	0	0			0.08798	0.23251			0.13928	0.26266
													0.97994	0.003			Step Information: Run=41 (Step: 41/3000)						Step Information: Run=41 (Step: 41/3000)						0.08672	0.23194			0.1375	0.26088
													0.94209	0.003			0	0	0	0			0	0	0	0			0.08568	0.23261			0.14137	0.26243
													0.88544	0.003			2e-05	0	0	0			2e-05	0	0	0			0.09189	0.23327			0.14081	0.26173
													0.81112	0.003			2.501e-05	0.3	0.23243	0.08941			2.501e-05	0.3	0.26202	0.13373			0.08697	0.23146			0.13741	0.26178
													0.72062	0.003			9.501e-05	0.2994	0.23196	0.08923			9.501e-05	0.2994	0.2615	0.13346			0.08406	0.23214			0.13289	0.26155
													0.61574	0.003			9.975e-05	0.015	0.01162	0.00447			9.975e-05	0.015	0.0131	0.00669			0.08833	0.23381			0.13585	0.26201
													0.49857	0.003			0.0001	0	0	4.16209e-20			0.0001	0	8.3217e-12	3.70589e-11			0.08817	0.23217			0.13709	0.26177
													0.43186	0.003			0.00012	0	0	0			0.00012	0	0	0			0.09156	0.23112			0.13405	0.26196
													0.42618	0.00297			Step Information: Run=42 (Step: 42/3000)						Step Information: Run=42 (Step: 42/3000)						0.09011	0.23362			0.13378	0.26216
													0.29747	0.00207			0	0	0	0			0	0	0	0			0.08627	0.23304			0.1387	0.26245
													0.16308	0.00114			2e-05	0	0	0			2e-05	0	0	0			0.08854	0.23388			0.13637	0.26254
													0.02872	0.000200268			2.501e-05	0.3	0.23168	0.0865			2.501e-05	0.3	0.26174	0.13654			0.08827	0.23242			0.13075	0.26083
													0.00044581	3.1091e-06			9.501e-05	0.2994	0.23122	0.08633			9.501e-05	0.2994	0.26122	0.13627			0.09545	0.23543			0.13425	0.26197
													-0.11241	-0.000783977			9.975e-05	0.015	0.01158	0.00433			9.975e-05	0.015	0.01309	0.00683			0.08498	0.23108			0.13734	0.26197
													-0.24826	-0.00173			0.0001	0	-4.3209e-19	3.07808e-11			0.0001	0	1.66885e-11	1.74967e-11			0.08579	0.23271			0.13951	0.26133
													-0.37937	-0.00265			0.00012	0	0	0			0.00012	0	0	0			0.09594	0.2317			0.13334	0.26135
													-0.50324	-0.00351			Step Information: Run=43 (Step: 43/3000)						Step Information: Run=43 (Step: 43/3000)						0.08649	0.23025			0.13166	0.26123
													-0.61998	-0.00432			0	0	0	0			0	0	0	0			0.08755	0.23352			0.13572	0.26223
													-0.72435	-0.00505			2e-05	0	0	0			2e-05	0	0	0			0.08768	0.22945			0.13952	0.26231
													-0.8106	-0.00565			2.501e-05	0.3	0.23423	0.09234			2.501e-05	0.3	0.26212	0.13648			0.0891	0.23027			0.14043	0.26161
													-0.81608	-0.00565			9.501e-05	0.2994	0.23376	0.09216			9.501e-05	0.2994	0.2616	0.13621			0.08585	0.23254			0.13816	0.26205
													-0.82328	-0.00556			9.975e-05	0.015	0.01171	0.00462			9.975e-05	0.015	0.01311	0.00682			0.08657	0.23316			0.13574	0.26211
													-0.83035	-0.00537			0.0001	0	0	3.19606e-11			0.0001	0	8.18125e-12	6.46349e-20			0.09504	0.2317			0.13746	0.26188
													-0.839	-0.00502			0.00012	0	0	0			0.00012	0	0	0			0.09065	0.23463			0.13816	0.26089
													-0.85568	-0.00419			Step Information: Run=44 (Step: 44/3000)						Step Information: Run=44 (Step: 44/3000)						0.09035	0.2338			0.1354	0.26169
													-0.86841	-0.00354			0	0	0	0			0	0	0	0			0.08528	0.2323			0.13573	0.26147
													-0.8776	-0.0031			2e-05	0	0	0			2e-05	0	0	0			0.09108	0.23147			0.14106	0.26171
													-0.88648	-0.00272			2.501e-05	0.3	0.23179	0.08501			2.501e-05	0.3	0.26288	0.14073			0.08786	0.23207			0.13543	0.26187
													-0.89364	-0.00244			9.501e-05	0.2994	0.23133	0.08484			9.501e-05	0.2994	0.26235	0.14045			0.08806	0.23312			0.14051	0.26176
													-0.90058	-0.0022			9.975e-05	0.015	0.01159	0.00425			9.975e-05	0.015	0.01314	0.00704			0.08234	0.22977			0.13878	0.26235
													-0.90861	-0.00195			0.0001	0	2.63498e-11	0			0.0001	0	8.04288e-12	3.73569e-11			0.08503	0.23179			0.14462	0.26246
													-0.91632	-0.00174			0.00012	0	0	0			0.00012	0	0	0			0.0844	0.23106			0.14267	0.26267
													-0.92371	-0.00156			Step Information: Run=45 (Step: 45/3000)						Step Information: Run=45 (Step: 45/3000)						0.09126	0.23255			0.13672	0.2617
													-0.93077	-0.0014			0	0	0	0			0	0	0	0			0.09395	0.23393			0.14333	0.26292
													-0.93858	-0.00125			2e-05	0	0	0			2e-05	0	0	0			0.0864	0.23254			0.1376	0.26243
													-0.94594	-0.00112			2.501e-05	0.3	0.23288	0.08532			2.501e-05	0.3	0.26146	0.13784			0.08572	0.23245			0.13294	0.26087
													-0.95284	-0.00101			9.501e-05	0.2994	0.23242	0.08515			9.501e-05	0.2994	0.26094	0.13756			0.08802	0.2318			0.13897	0.26124
													-0.96017	-0.000907656			9.975e-05	0.015	0.01164	0.00427			9.975e-05	0.015	0.01307	0.00689			0.09049	0.23416			0.13733	0.262
													-0.96598	-0.000830627			0.0001	0	2.60503e-11	3.0528e-11			0.0001	0	8.58425e-12	0			0.08409	0.23138			0.14102	0.26228
													-0.96759	-0.000826115			0.00012	0	0	0			0.00012	0	0	0			0.08786	0.2334			0.13697	0.26151
													-0.99352	-0.000847504			Step Information: Run=46 (Step: 46/3000)						Step Information: Run=46 (Step: 46/3000)						0.09175	0.23274			0.14263	0.26186
													-0.99962	-0.000852713			0	0	0	0			0	0	0	0			0.08535	0.23079			0.13814	0.2619
													-0.98579	-0.000840909			2e-05	0	0	0			2e-05	0	0	0			0.0882	0.23335			0.13923	0.26124
													-0.95228	-0.000812327			2.501e-05	0.3	0.23358	0.08715			2.501e-05	0.3	0.26161	0.13634			0.09096	0.23166			0.13197	0.26064
													-0.89977	-0.000767536			9.501e-05	0.2994	0.23311	0.08698			9.501e-05	0.2994	0.26109	0.13607			0.08146	0.23088			0.13956	0.26256
													-0.82931	-0.000707431			9.975e-05	0.015	0.01168	0.00436			9.975e-05	0.015	0.01308	0.00682			0.08966	0.23073			0.13929	0.26131
													-0.7423	-0.000633211			0.0001	0	2.58575e-11	3.09183e-11			0.0001	0	8.20272e-12	0			0.0881	0.23372			0.13615	0.26261
													-0.64049	-0.000546356			0.00012	0	0	0			0.00012	0	0	0			0.08756	0.23099			0.13573	0.26152
													-0.52589	-0.000448601			Step Information: Run=47 (Step: 47/3000)						Step Information: Run=47 (Step: 47/3000)						0.09342	0.23137			0.13943	0.26151
													-0.4008	-0.000341894			0	0	0	0			0	0	0	0			0.09124	0.23104			0.13506	0.26126
													-0.27074	-0.000230947			2e-05	0	0	0			2e-05	0	0	0			0.08592	0.23199			0.13453	0.26094
													-0.13551	-0.000115594			2.501e-05	0.3	0.2327	0.09173			2.501e-05	0.3	0.26155	0.13942			0.09007	0.2324			0.13545	0.26165
													-0.00712	-6.075e-06			9.501e-05	0.2994	0.23224	0.09154			9.501e-05	0.2994	0.26103	0.13914			0.09037	0.23417			0.13818	0.26224
													-2.44929e-16	-2.08933e-19			9.975e-05	0.015	0.01164	0.00459			9.975e-05	0.015	0.01308	0.00697			0.08456	0.23163			0.13237	0.26128
																	0.0001	0	2.60991e-11	4.11632e-20			0.0001	0	2.43169e-19	2.00393e-11			0.08728	0.23231			0.13497	0.2614
													0	0			0.00012	0	0	0			0.00012	0	0	0			0.08582	0.23195			0.14092	0.26122
													0.12318	0.000104558			Step Information: Run=48 (Step: 48/3000)						Step Information: Run=48 (Step: 48/3000)						0.08501	0.23256			0.13409	0.26131
													0.25875	0.000219625			0	0	0	0			0	0	0	0			0.08844	0.23385			0.13708	0.26117
													0.38938	0.000330503			2e-05	0	0	0			2e-05	0	0	0			0.08477	0.23247			0.13973	0.26145
													0.48261	0.000411099			2.501e-05	0.3	0.23211	0.08452			2.501e-05	0.3	0.26208	0.13683			0.09004	0.23339			0.13044	0.26148
													0.50447	0.000437546			9.501e-05	0.2994	0.23165	0.08436			9.501e-05	0.2994	0.26155	0.13656			0.0891	0.23388			0.13455	0.2609
													0.52601	0.00047193			9.975e-05	0.015	0.01161	0.00423			9.975e-05	0.015	0.0131	0.00684			0.08652	0.23252			0.13799	0.26097
													0.54458	0.000510393			0.0001	0	2.62617e-11	0			0.0001	0	1.65643e-11	6.44976e-20			0.0898	0.23404			0.13906	0.26253
													0.56029	0.000551524			0.00012	0	0	0			0.00012	0	0	0			0.08736	0.23298			0.14461	0.26236
													0.5758	0.000602656			Step Information: Run=49 (Step: 49/3000)						Step Information: Run=49 (Step: 49/3000)						0.09383	0.23167			0.13811	0.2615
													0.58857	0.00065543			0	0	0	0			0	0	0	0			0.08677	0.23159			0.13672	0.26248
													0.59869	0.000706443			2e-05	0	0	0			2e-05	0	0	0			0.08808	0.23284			0.1365	0.26093
													0.60871	0.000767686			2.501e-05	0.3	0.23117	0.08903			2.501e-05	0.3	0.2619	0.13451			0.09176	0.23227			0.13957	0.26211
													0.61863	0.000842399			9.501e-05	0.2994	0.23071	0.08886			9.501e-05	0.2994	0.26137	0.13424			0.09403	0.23245			0.13637	0.26147
													0.626	0.000910075			9.975e-05	0.015	0.01156	0.00445			9.975e-05	0.015	0.01309	0.00673			0.09285	0.23135			0.13573	0.26223
													0.63333	0.000990884			0.0001	0	2.17643e-19	3.13063e-11			0.0001	0	8.40439e-12	1.79792e-11			0.08858	0.2339			0.13947	0.26171
													0.64059	0.00109			0.00012	0	0	0			0.00012	0	0	0			0.0853	0.23267			0.1309	0.26144
													0.6454	0.00117			Step Information: Run=50 (Step: 50/3000)						Step Information: Run=50 (Step: 50/3000)						0.08647	0.23312			0.14094	0.26088
													0.65019	0.00126			0	0	0	0			0	0	0	0			0.09433	0.23586			0.13473	0.26177
													0.65495	0.00136			2e-05	0	0	0			2e-05	0	0	0			0.0856	0.23279			0.13784	0.26155
													0.65969	0.00149			2.501e-05	0.3	0.23283	0.08518			2.501e-05	0.3	0.26265	0.13662			0.09333	0.23308			0.13878	0.26154
													0.66204	0.00157			9.501e-05	0.2994	0.23237	0.08502			9.501e-05	0.2994	0.26212	0.13635			0.09219	0.23215			0.13379	0.2609
													0.66439	0.00165			9.975e-05	0.015	0.01164	0.00426			9.975e-05	0.015	0.01313	0.00683			0.08801	0.23313			0.13992	0.26226
													0.66674	0.00174			0.0001	0	2.60648e-11	3.04986e-11			0.0001	0	0	1.75629e-11			0.08879	0.2338			0.14124	0.26201
													0.66908	0.00184			0.00012	0	0	0			0.00012	0	0	0			0.0888	0.22981			0.13885	0.26189
													0.67141	0.00196			Step Information: Run=51 (Step: 51/3000)						Step Information: Run=51 (Step: 51/3000)						0.09064	0.23262			0.13807	0.26121
													0.67373	0.00209			0	0	0	0			0	0	0	0			0.08865	0.23189			0.13711	0.26136
													0.67605	0.00224			2e-05	0	0	0			2e-05	0	0	0			0.08768	0.23312			0.13814	0.26101
													0.67836	0.00242			2.501e-05	0.3	0.23378	0.08771			2.501e-05	0.3	0.26157	0.13603			0.08636	0.23308			0.13319	0.26203
													0.68067	0.00262			9.501e-05	0.2994	0.23332	0.08754			9.501e-05	0.2994	0.26104	0.13577			0.08786	0.23274			0.1328	0.26113
													0.68297	0.00287			9.975e-05	0.015	0.01169	0.00439			9.975e-05	0.015	0.01308	0.0068			0.08623	0.23303			0.13409	0.26216
													0.68526	0.003			0.0001	0	2.57998e-11	3.1035e-11			0.0001	0	8.48018e-12	1.75246e-11			0.09059	0.23175			0.14026	0.26177
													0.78039	0.003			0.00012	0	0	0			0.00012	0	0	0			0.0873	0.23097			0.14162	0.26269
													0.86071	0.003			Step Information: Run=52 (Step: 52/3000)						Step Information: Run=52 (Step: 52/3000)						0.08784	0.23149			0.14062	0.2614
													0.92385	0.003			0	0	0	0			0	0	0	0			0.08858	0.23068			0.13666	0.26214
													0.96857	0.003			2e-05	0	0	0			2e-05	0	0	0			0.08745	0.23274			0.13985	0.2616
													0.99395	0.003			2.501e-05	0.3	0.23328	0.09062			2.501e-05	0.3	0.26261	0.138			0.088	0.23251			0.14135	0.26225
													0.99951	0.003			9.501e-05	0.2994	0.23282	0.09044			9.501e-05	0.2994	0.26209	0.13772			0.0899	0.23437			0.13889	0.26196
													0.98512	0.003			9.975e-05	0.015	0.01166	0.00453			9.975e-05	0.015	0.01313	0.0069			0.09086	0.23328			0.13706	0.26193
													0.95108	0.003			0.0001	0	2.10972e-19	3.16243e-11			0.0001	0	1.63634e-11	-6.40375e-20			0.08992	0.23283			0.13531	0.26178
													0.89806	0.003			0.00012	0	0	0			0.00012	0	0	0			0.08995	0.23439			0.14003	0.26272
													0.82712	0.003			Step Information: Run=53 (Step: 53/3000)						Step Information: Run=53 (Step: 53/3000)						0.09053	0.23409			0.13862	0.26186
													0.73968	0.003			0	0	0	0			0	0	0	0			0.08947	0.23185			0.13633	0.26183
													0.63748	0.003			2e-05	0	0	0			2e-05	0	0	0			0.09199	0.23326			0.13685	0.2622
													0.52256	0.003			2.501e-05	0.3	0.23214	0.08971			2.501e-05	0.3	0.26226	0.14248			0.09037	0.23033			0.14014	0.26165
													0.50368	0.00299			9.501e-05	0.2994	0.23167	0.08953			9.501e-05	0.2994	0.26173	0.1422			0.08473	0.23245			0.14188	0.26081
													0.37984	0.00226			9.975e-05	0.015	0.01161	0.00449			9.975e-05	0.015	0.01311	0.00712			0.0862	0.23132			0.13611	0.26181
													0.24876	0.00148			0.0001	0	-2.14603e-19	3.14424e-11			0.0001	0	0	1.88613e-11			0.0862	0.23142			0.14086	0.26128
													0.11293	0.000671124			0.00012	0	0	0			0.00012	0	0	0			0.08649	0.23313			0.14001	0.26135
													6.97749e-05	4.14676e-07			Step Information: Run=54 (Step: 54/3000)						Step Information: Run=54 (Step: 54/3000)						0.08801	0.23188			0.13436	0.26169
													-0.00935	-5.55965e-05			0	0	0	0			0	0	0	0			0.09874	0.23082			0.13651	0.26091
													-0.14083	-0.000836973			2e-05	0	0	0			2e-05	0	0	0			0.08709	0.23193			0.14091	0.26154
													-0.27591	-0.00164			2.501e-05	0.3	0.23322	0.0923			2.501e-05	0.3	0.26253	0.13677			0.08711	0.23336			0.13534	0.26087
													-0.40572	-0.00241			9.501e-05	0.2994	0.23275	0.09211			9.501e-05	0.2994	0.262	0.1365			0.08523	0.23018			0.13795	0.26179
													-0.52779	-0.00314			9.975e-05	0.015	0.01166	0.00461			9.975e-05	0.015	0.01313	0.00684			0.08644	0.23255			0.1369	0.26214
													-0.6422	-0.00382			0.0001	0	2.11191e-19	-1.64203e-19			0.0001	0	8.26868e-12	1.88239e-11			0.08627	0.2324			0.13263	0.26166
													-0.7438	-0.00442			0.00012	0	0	0			0.00012	0	0	0			0.08874	0.23391			0.13959	0.26248
													-0.79395	-0.00471			Step Information: Run=55 (Step: 55/3000)						Step Information: Run=55 (Step: 55/3000)						0.08601	0.23234			0.1393	0.26178
													-0.80153	-0.00469			0	0	0	0			0	0	0	0			0.08255	0.23154			0.13207	0.2613
													-0.80898	-0.00459			2e-05	0	0	0			2e-05	0	0	0			0.08835	0.2321			0.13346	0.26176
													-0.81811	-0.00437			2.501e-05	0.3	0.23496	0.09288			2.501e-05	0.3	0.26153	0.13467			0.0869	0.23328			0.13314	0.26103
													-0.8288	-0.00401			9.501e-05	0.2994	0.23449	0.0927			9.501e-05	0.2994	0.261	0.1344			0.09108	0.23241			0.13223	0.26131
													-0.85424	-0.00303			9.975e-05	0.015	0.01175	0.00464			9.975e-05	0.015	0.01308	0.00673			0.08311	0.23039			0.13348	0.26172
													-0.86547	-0.00263			0.0001	0	-4.11364e-19	3.20624e-11			0.0001	0	8.4724e-12	1.89157e-11			0.09387	0.23415			0.1344	0.26117
													-0.87476	-0.00232			0.00012	0	0	0			0.00012	0	0	0			0.08591	0.23103			0.13373	0.26196
													-0.88373	-0.00206			Step Information: Run=56 (Step: 56/3000)						Step Information: Run=56 (Step: 56/3000)						0.08663	0.23194			0.13586	0.26124
													-0.8924	-0.00183			0	0	0	0			0	0	0	0			0.08827	0.23379			0.13809	0.26221
													-0.90074	-0.00164			2e-05	0	0	0			2e-05	0	0	0			0.08577	0.23272			0.13749	0.26241
													-0.90877	-0.00147			2.501e-05	0.3	0.22974	0.08263			2.501e-05	0.3	0.26225	0.13608			0.08991	0.23407			0.13833	0.26211
													-0.91647	-0.00133			9.501e-05	0.2994	0.22929	0.08247			9.501e-05	0.2994	0.26173	0.13581			0.09263	0.2347			0.13951	0.2615
													-0.92505	-0.00118			9.975e-05	0.015	0.01149	0.00413			9.975e-05	0.015	0.01311	0.0068			0.0873	0.23116			0.13225	0.26138
													-0.93318	-0.00106			0.0001	0	2.69011e-11	4.29605e-20			0.0001	0	8.30437e-12	3.71772e-11			0.08797	0.23087			0.14167	0.2623
													-0.94086	-0.000960604			0.00012	0	0	0			0.00012	0	0	0			0.08854	0.23139			0.13393	0.26207
													-0.94907	-0.000861069			Step Information: Run=57 (Step: 57/3000)						Step Information: Run=57 (Step: 57/3000)						0.08764	0.23356			0.13535	0.26173
													-0.95669	-0.000776977			0	0	0	0			0	0	0	0			0.08979	0.23136			0.13626	0.26172
													-0.96286	-0.000713719			2e-05	0	0	0			2e-05	0	0	0			0.088	0.22949			0.13655	0.26206
													-0.96536	-0.000711236			2.501e-05	0.3	0.23252	0.08496			2.501e-05	0.3	0.26244	0.13551			0.08742	0.23204			0.1406	0.2604
													-0.9925	-0.000731055			9.501e-05	0.2994	0.23205	0.08479			9.501e-05	0.2994	0.26192	0.13524			0.09393	0.233			0.14353	0.26256
													-0.99982	-0.000736453			9.975e-05	0.015	0.01163	0.00425			9.975e-05	0.015	0.01312	0.00678			0.08904	0.23349			0.13675	0.26143
													-0.9872	-0.000727157			0.0001	0	2.61508e-11	4.25007e-20			0.0001	0	1.64277e-11	1.85679e-11			0.09186	0.23039			0.13505	0.26188
													-0.95489	-0.000703352			0.00012	0	0	0			0.00012	0	0	0			0.08952	0.23109			0.13639	0.2619
													-0.90351	-0.000665514			Step Information: Run=58 (Step: 58/3000)						Step Information: Run=58 (Step: 58/3000)						0.08561	0.23126			0.13484	0.26172
													-0.83412	-0.000614396			0	0	0	0			0	0	0	0			0.09039	0.23305			0.13456	0.26139
													-0.74808	-0.00055102			2e-05	0	0	0			2e-05	0	0	0			0.09812	0.233			0.14065	0.26127
													-0.64711	-0.00047665			2.501e-05	0.3	0.23301	0.08567			2.501e-05	0.3	0.26215	0.13735			0.08331	0.23184			0.13874	0.26279
													-0.53323	-0.000392769			9.501e-05	0.2994	0.23255	0.0855			9.501e-05	0.2994	0.26163	0.13709			0.08978	0.23259			0.13985	0.26116
													-0.40871	-0.000301051			9.975e-05	0.015	0.01165	0.00428			9.975e-05	0.015	0.01311	0.00687			0.08635	0.23256			0.13867	0.26223
													-0.27906	-0.000205549			0.0001	0	2.60132e-11	3.0603e-11			0.0001	0	8.32834e-12	3.72337e-11			0.08864	0.23131			0.13918	0.2622
													-0.14408	-0.000106127			0.00012	0	0	0			0.00012	0	0	0			0.09583	0.23247			0.13878	0.26212
													-0.01264	-9.30732e-06			Step Information: Run=59 (Step: 59/3000)						Step Information: Run=59 (Step: 59/3000)						0.09232	0.23392			0.14235	0.26133
													-2.44929e-16	-1.80411e-19			0	0	0	0			0	0	0	0			0.09217	0.23091			0.14004	0.26152
																	2e-05	0	0	0			2e-05	0	0	0			0.08799	0.22905			0.13841	0.2619
													0	0			2.501e-05	0.3	0.23328	0.09086			2.501e-05	0.3	0.2622	0.1366			0.09284	0.23383			0.13562	0.26189
													0.12318	8.68891e-05			9.501e-05	0.2994	0.23282	0.09068			9.501e-05	0.2994	0.26168	0.13633			0.09095	0.23051			0.13571	0.2618
													0.25875	0.000182511			9.975e-05	0.015	0.01166	0.00454			9.975e-05	0.015	0.01311	0.00683			0.0898	0.23262			0.13682	0.2617
													0.38938	0.000274652			0.0001	0	2.59395e-11	4.13338e-20			0.0001	0	8.19201e-12	1.73566e-11			0.08623	0.23222			0.14009	0.26146
													0.51528	0.000363812			0.00012	0	0	0			0.00012	0	0	0			0.09103	0.23246			0.13536	0.26247
													0.5393	0.000385826			Step Information: Run=60 (Step: 60/3000)						Step Information: Run=60 (Step: 60/3000)						0.08783	0.23266			0.13628	0.26175
													0.56289	0.000414558			0	0	0	0			0	0	0	0			0.08834	0.23275			0.13644	0.26183
													0.58348	0.000447248			2e-05	0	0	0			2e-05	0	0	0			0.09767	0.23518			0.13742	0.26274
													0.6012	0.000483026			2.501e-05	0.3	0.23334	0.08974			2.501e-05	0.3	0.26226	0.13385			0.09215	0.23496			0.1367	0.26123
													0.61863	0.000527658			9.501e-05	0.2994	0.23287	0.08956			9.501e-05	0.2994	0.26174	0.13358			0.09426	0.23209			0.13485	0.26136
													0.63333	0.000575314			9.975e-05	0.015	0.01167	0.00449			9.975e-05	0.015	0.01311	0.00669			0.08285	0.23133			0.13692	0.26179
													0.6454	0.000623876			0.0001	0	2.10802e-19	3.1448e-11			0.0001	0	8.22289e-12	3.70654e-11			0.0911	0.23478			0.13345	0.26209
													0.65732	0.000683161			0.00012	0	0	0			0.00012	0	0	0			0.08704	0.23199			0.13504	0.26126
													0.66674	0.000740782			Step Information: Run=61 (Step: 61/3000)						Step Information: Run=61 (Step: 61/3000)						0.08893	0.23402			0.13656	0.26244
													0.67605	0.000810445			0	0	0	0			0	0	0	0			0.10017	0.23175			0.13908	0.26258
													0.68297	0.000872985			2e-05	0	0	0			2e-05	0	0	0			0.09039	0.23044			0.13615	0.26138
													0.68982	0.000946995			2.501e-05	0.3	0.23353	0.09012			2.501e-05	0.3	0.26178	0.14026			0.08816	0.23374			0.14054	0.26172
													0.69661	0.00104			9.501e-05	0.2994	0.23307	0.08993			9.501e-05	0.2994	0.26125	0.13999			0.0862	0.2315			0.1381	0.26249
													0.70334	0.00114			9.975e-05	0.015	0.01168	0.00451			9.975e-05	0.015	0.01309	0.00701			0.08469	0.23191			0.13402	0.26156
													0.7078	0.00123			0.0001	0	-2.10184e-19	1.24446e-19			0.0001	0	2.41753e-19	3.73421e-11			0.0883	0.23105			0.13605	0.26221
													0.71222	0.00133			0.00012	0	0	0			0.00012	0	0	0			0.08388	0.23212			0.13631	0.26102
													0.71662	0.00145			Step Information: Run=62 (Step: 62/3000)						Step Information: Run=62 (Step: 62/3000)						0.08929	0.2318			0.13715	0.26233
													0.72099	0.0016			0	0	0	0			0	0	0	0			0.08547	0.23259			0.13801	0.26196
													0.72316	0.00169			2e-05	0	0	0			2e-05	0	0	0			0.09326	0.23385			0.14151	0.26134
													0.72533	0.00178			2.501e-05	0.3	0.23246	0.08951			2.501e-05	0.3	0.26175	0.13442			0.09172	0.23285			0.13847	0.26177
													0.72748	0.00189			9.501e-05	0.2994	0.232	0.08933			9.501e-05	0.2994	0.26123	0.13416			0.09129	0.23475			0.1341	0.26088
													0.72964	0.00201			9.975e-05	0.015	0.01162	0.00448			9.975e-05	0.015	0.01309	0.00672			0.08844	0.23156			0.14085	0.26079
													0.73178	0.00215			0.0001	0	0	3.14016e-11			0.0001	0	8.40236e-12	1.78123e-11			0.08694	0.23286			0.13182	0.26149
													0.73392	0.00231			0.00012	0	0	0			0.00012	0	0	0			0.09095	0.23372			0.13664	0.26271
													0.73605	0.0025			Step Information: Run=63 (Step: 63/3000)						Step Information: Run=63 (Step: 63/3000)						0.08996	0.23439			0.13772	0.26261
													0.73817	0.00272			0	0	0	0			0	0	0	0			0.0932	0.23112			0.13889	0.2611
													0.74029	0.00298			2e-05	0	0	0			2e-05	0	0	0			0.09038	0.23125			0.1323	0.26177
													0.7424	0.003			2.501e-05	0.3	0.23138	0.08809			2.501e-05	0.3	0.26126	0.13187			0.08494	0.23172			0.1344	0.26159
													0.82833	0.003			9.501e-05	0.2994	0.23092	0.08792			9.501e-05	0.2994	0.26074	0.13161			0.0967	0.23407			0.13812	0.26221
													0.89901	0.003			9.975e-05	0.015	0.01157	0.0044			9.975e-05	0.015	0.01306	0.00659			0.08846	0.23271			0.13926	0.26181
													0.95174	0.003			0.0001	0	2.64607e-11	0			0.0001	0	8.57698e-12	1.8241e-11			0.08412	0.23028			0.13894	0.2614
													0.98549	0.003			0.00012	0	0	0			0.00012	0	0	0			0.09454	0.23176			0.13769	0.26168
													0.99957	0.003			Step Information: Run=64 (Step: 64/3000)						Step Information: Run=64 (Step: 64/3000)						0.0847	0.23167			0.1341	0.26213
													0.99371	0.003			0	0	0	0			0	0	0	0			0.0967	0.23452			0.13842	0.26169
													0.96803	0.003			2e-05	0	0	0			2e-05	0	0	0			0.08987	0.23169			0.13648	0.26221
													0.92303	0.003			2.501e-05	0.3	0.23094	0.09713			2.501e-05	0.3	0.2621	0.13578			0.08917	0.23237			0.1367	0.26182
													0.85961	0.003			9.501e-05	0.2994	0.23047	0.09694			9.501e-05	0.2994	0.26157	0.13551			0.0832	0.23185			0.13273	0.2608
													0.77904	0.003			9.975e-05	0.015	0.01155	0.00486			9.975e-05	0.015	0.0131	0.00679			0.09331	0.23266			0.13334	0.26194
													0.68292	0.003			0.0001	0	4.36798e-19	3.28425e-11			0.0001	0	8.48962e-12	1.80915e-11			0.0886	0.23239			0.13876	0.26032
													0.57318	0.003			0.00012	0	0	0			0.00012	0	0	0			0.08667	0.23242			0.13007	0.26139
													0.45201	0.003			Step Information: Run=65 (Step: 65/3000)						Step Information: Run=65 (Step: 65/3000)						0.09588	0.23127			0.13878	0.26164
													0.44639	0.00297			0	0	0	0			0	0	0	0			0.07956	0.23001			0.13636	0.26217
													0.31883	0.00212			2e-05	0	0	0			2e-05	0	0	0			0.08805	0.23371			0.13313	0.26189
													0.18519	0.00123			2.501e-05	0.3	0.23084	0.08555			2.501e-05	0.3	0.2624	0.13636			0.0911	0.23376			0.13556	0.26122
													0.04802	0.000320011			9.501e-05	0.2994	0.23038	0.08538			9.501e-05	0.2994	0.26187	0.13609			0.09007	0.23227			0.13427	0.26188
													-0.00537	-3.57758e-05			9.975e-05	0.015	0.01154	0.00428			9.975e-05	0.015	0.01312	0.00682			0.08281	0.23093			0.13694	0.26203
													-0.00851	-5.67112e-05			0.0001	0	-2.18691e-19	3.05772e-11			0.0001	0	8.14539e-12	1.92924e-11			0.08929	0.23195			0.13266	0.26166
													-0.14	-0.000932944			0.00012	0	0	0			0.00012	0	0	0			0.08466	0.23062			0.13891	0.26197
													-0.27509	-0.00183			Step Information: Run=66 (Step: 66/3000)						Step Information: Run=66 (Step: 66/3000)						0.08438	0.23231			0.13827	0.26202
													-0.40494	-0.0027			0	0	0	0			0	0	0	0			0.09982	0.23083			0.13613	0.26137
													-0.52707	-0.00351			2e-05	0	0	0			2e-05	0	0	0			0.0847	0.23092			0.13819	0.26137
													-0.64155	-0.00428			2.501e-05	0.3	0.23214	0.08343			2.501e-05	0.3	0.26202	0.13565			0.09407	0.23119			0.13157	0.26171
													-0.74323	-0.00495			9.501e-05	0.2994	0.23168	0.08327			9.501e-05	0.2994	0.2615	0.13538			0.09006	0.23345			0.13687	0.26172
													-0.83009	-0.00553			9.975e-05	0.015	0.01161	0.00417			9.975e-05	0.015	0.0131	0.00678			0.09488	0.23362			0.14021	0.26182
													-0.86504	-0.00576			0.0001	0	2.62541e-11	3.01155e-11			0.0001	0	1.65844e-11	-6.49633e-20			0.08991	0.23437			0.14378	0.2626
													-0.87128	-0.00572			0.00012	0	0	0			0.00012	0	0	0			0.08697	0.23192			0.13944	0.26295
													-0.87738	-0.00559			Step Information: Run=67 (Step: 67/3000)						Step Information: Run=67 (Step: 67/3000)						0.09247	0.23159			0.13652	0.26248
													-0.88481	-0.00532			0	0	0	0			0	0	0	0			0.09011	0.23072			0.1351	0.26206
													-0.89484	-0.00483			2e-05	0	0	0			2e-05	0	0	0			0.0852	0.23106			0.13858	0.26165
													-0.9136	-0.00375			2.501e-05	0.3	0.23247	0.08427			2.501e-05	0.3	0.26274	0.13711			0.08749	0.23046			0.14003	0.26142
													-0.92232	-0.00327			9.501e-05	0.2994	0.23201	0.08411			9.501e-05	0.2994	0.26221	0.13685			0.08757	0.23271			0.13653	0.26144
													-0.92944	-0.0029			9.975e-05	0.015	0.01162	0.00421			9.975e-05	0.015	0.01314	0.00686			0.09067	0.23464			0.13245	0.2611
													-0.93623	-0.00259			0.0001	0	2.61627e-11	3.03006e-11			0.0001	0	8.32098e-12	3.72235e-11			0.08843	0.23189			0.13496	0.26164
													-0.94269	-0.00231			0.00012	0	0	0			0.00012	0	0	0			0.08942	0.22969			0.13634	0.26228
													-0.94881	-0.00207			Step Information: Run=68 (Step: 68/3000)						Step Information: Run=68 (Step: 68/3000)						0.08884	0.23249			0.13877	0.2608
													-0.95459	-0.00187			0	0	0	0			0	0	0	0			0.08509	0.23164			0.13625	0.26141
													-0.96091	-0.00166			2e-05	0	0	0			2e-05	0	0	0			0.08571	0.23167			0.13871	0.26311
													-0.96677	-0.00149			2.501e-05	0.3	0.23316	0.08604			2.501e-05	0.3	0.26264	0.13764			0.08475	0.23246			0.13666	0.26168
													-0.97216	-0.00134			9.501e-05	0.2994	0.23269	0.08587			9.501e-05	0.2994	0.26211	0.13737			0.08455	0.2317			0.13819	0.26232
													-0.97774	-0.0012			9.975e-05	0.015	0.01166	0.0043			9.975e-05	0.015	0.01313	0.00688			0.08752	0.23334			0.13549	0.26128
													-0.9827	-0.00108			0.0001	0	2.59742e-11	3.0682e-11			0.0001	0	1.63536e-11	1.85677e-11			0.0842	0.23201			0.1366	0.26194
													-0.98754	-0.000970754			0.00012	0	0	0			0.00012	0	0	0			0.0891	0.23408			0.13689	0.26123
													-0.9916	-0.000876365			Step Information: Run=69 (Step: 69/3000)						Step Information: Run=69 (Step: 69/3000)						0.08965	0.23414			0.13629	0.26106
													-0.99517	-0.000788442			0	0	0	0			0	0	0	0			0.08891	0.2334			0.13303	0.26124
													-0.99776	-0.000714733			2e-05	0	0	0			2e-05	0	0	0			0.09537	0.23103			0.13974	0.26154
													-0.99869	-0.000711971			2.501e-05	0.3	0.23101	0.0889			2.501e-05	0.3	0.26146	0.13398			0.08578	0.23178			0.1312	0.26105
													-0.99594	-0.000709993			9.501e-05	0.2994	0.23055	0.08872			9.501e-05	0.2994	0.26094	0.13372			0.09588	0.23178			0.13643	0.26255
													-0.97331	-0.000693863			9.975e-05	0.015	0.01155	0.00444			9.975e-05	0.015	0.01307	0.0067			0.08947	0.23304			0.13691	0.26092
													-0.93126	-0.000663888			0.0001	0	2.65612e-11	1.25168e-19			0.0001	0	-2.43744e-19	1.87296e-11			0.08283	0.2317			0.13526	0.26197
													-0.87063	-0.000620667			0.00012	0	0	0			0.00012	0	0	0			0.08848	0.23006			0.13663	0.26265
													-0.79263	-0.000565062			Step Information: Run=70 (Step: 70/3000)						Step Information: Run=70 (Step: 70/3000)						0.0919	0.23338			0.13316	0.26204
													-0.69882	-0.000498182			0	0	0	0			0	0	0	0			0.08493	0.23171			0.13721	0.26148
													-0.59106	-0.000421363			2e-05	0	0	0			2e-05	0	0	0			0.08559	0.23279			0.13703	0.26204
													-0.47151	-0.000336136			2.501e-05	0.3	0.23183	0.09423			2.501e-05	0.3	0.26155	0.13904			0.08819	0.23031			0.13132	0.26098
													-0.3455	-0.000246305			9.501e-05	0.2994	0.23137	0.09405			9.501e-05	0.2994	0.26103	0.13877			0.08898	0.23262			0.13363	0.26091
													-0.2129	-0.000151775			9.975e-05	0.015	0.01159	0.00471			9.975e-05	0.015	0.01308	0.00695			0.09655	0.23359			0.13402	0.26198
													-0.07624	-5.435e-05			0.0001	0	2.63399e-11	0			0.0001	0	0	1.98733e-11			0.09524	0.23275			0.13896	0.26151
													-2.44929e-16	-1.74608e-19			0.00012	0	0	0			0.00012	0	0	0			0.08474	0.23228			0.13416	0.2615
																	Step Information: Run=71 (Step: 71/3000)						Step Information: Run=71 (Step: 71/3000)						0.08652	0.23072			0.13812	0.26164
													0	0			0	0	0	0			0	0	0	0			0.08656	0.23113			0.13877	0.26043
													0.12318	9.09835e-05			2e-05	0	0	0			2e-05	0	0	0			0.08705	0.23184			0.13705	0.26109
													0.25875	0.000191112			2.501e-05	0.3	0.23234	0.08655			2.501e-05	0.3	0.26203	0.13654			0.08997	0.23402			0.14105	0.26134
													0.38938	0.000287594			9.501e-05	0.2994	0.23188	0.08638			9.501e-05	0.2994	0.26151	0.13627			0.08759	0.23172			0.13659	0.26111
													0.50447	0.000373631			9.975e-05	0.015	0.01162	0.00433			9.975e-05	0.015	0.0131	0.00683			0.09261	0.23229			0.13499	0.2612
													0.52867	0.000398565			0.0001	0	2.61982e-11	4.2186e-20			0.0001	0	8.43223e-12	1.8789e-11			0.08788	0.23362			0.13563	0.26188
													0.54984	0.000427155			0.00012	0	0	0			0.00012	0	0	0			0.09126	0.23117			0.13598	0.26215
													0.57066	0.000463501			Step Information: Run=72 (Step: 72/3000)						Step Information: Run=72 (Step: 72/3000)						0.08682	0.23325			0.13569	0.26177
													0.58857	0.000503655			0	0	0	0			0	0	0	0			0.09294	0.23541			0.13804	0.26221
													0.60371	0.000546314			2e-05	0	0	0			2e-05	0	0	0			0.08557	0.23175			0.13931	0.26162
													0.61616	0.000589507			2.501e-05	0.3	0.23121	0.08292			2.501e-05	0.3	0.26251	0.13644			0.08452	0.23237			0.13628	0.26183
													0.62845	0.000641821			9.501e-05	0.2994	0.23075	0.08276			9.501e-05	0.2994	0.26199	0.13617			0.08766	0.23122			0.13332	0.26185
													0.63818	0.000692212			9.975e-05	0.015	0.01156	0.00415			9.975e-05	0.015	0.01313	0.00682			0.09212	0.23278			0.13686	0.2609
													0.6478	0.000752525			0.0001	0	2.1752e-19	3.00019e-11			0.0001	0	1.64008e-11	1.82694e-11			0.09285	0.23253			0.14141	0.26093
													0.65732	0.000825881			0.00012	0	0	0			0.00012	0	0	0			0.09352	0.23373			0.13554	0.26117
													0.66439	0.000892144			Step Information: Run=73 (Step: 73/3000)						Step Information: Run=73 (Step: 73/3000)						0.09086	0.23446			0.13986	0.26181
													0.67141	0.000971061			0	0	0	0			0	0	0	0			0.08963	0.23173			0.13679	0.26213
													0.67836	0.00107			2e-05	0	0	0			2e-05	0	0	0			0.08553	0.23211			0.1338	0.26138
													0.68297	0.00114			2.501e-05	0.3	0.23179	0.08513			2.501e-05	0.3	0.26177	0.13404			0.09002	0.23174			0.13469	0.26152
													0.68754	0.00123			9.501e-05	0.2994	0.23133	0.08496			9.501e-05	0.2994	0.26125	0.13378			0.08738	0.23346			0.14264	0.26313
													0.69209	0.00133			9.975e-05	0.015	0.01159	0.00426			9.975e-05	0.015	0.01309	0.0067			0.091	0.23394			0.13409	0.2608
													0.69661	0.00146			0.0001	0	2.63494e-11	0			0.0001	0	-2.41757e-19	3.70756e-11			0.09015	0.23418			0.13884	0.26209
													0.70111	0.00161			0.00012	0	0	0			0.00012	0	0	0			0.09187	0.23227			0.1345	0.26131
													0.70334	0.00169			Step Information: Run=74 (Step: 74/3000)						Step Information: Run=74 (Step: 74/3000)						0.08766	0.23215			0.13231	0.26143
													0.70557	0.00179			0	0	0	0			0	0	0	0			0.09567	0.23242			0.13561	0.26152
													0.7078	0.0019			2e-05	0	0	0			2e-05	0	0	0			0.09128	0.23196			0.13594	0.26192
													0.71001	0.00203			2.501e-05	0.3	0.23221	0.08568			2.501e-05	0.3	0.26146	0.13899			0.09125	0.23138			0.1372	0.26088
													0.71222	0.00217			9.501e-05	0.2994	0.23175	0.08551			9.501e-05	0.2994	0.26094	0.13871			0.08099	0.23043			0.13856	0.26131
													0.71442	0.00234			9.975e-05	0.015	0.01161	0.00428			9.975e-05	0.015	0.01307	0.00695			0.08422	0.23215			0.13847	0.26276
													0.71662	0.00253			0.0001	0	2.62356e-11	0			0.0001	0	8.56691e-12	6.36454e-20			0.08807	0.23066			0.13522	0.26201
													0.72099	0.003			0.00012	0	0	0			0.00012	0	0	0			0.09469	0.23303			0.13474	0.26176
													0.81092	0.003			Step Information: Run=75 (Step: 75/3000)						Step Information: Run=75 (Step: 75/3000)						0.09202	0.23477			0.14038	0.26288
													0.88528	0.003			0	0	0	0			0	0	0	0			0.09682	0.23138			0.13436	0.2615
													0.94198	0.003			2e-05	0	0	0			2e-05	0	0	0			0.08324	0.23089			0.14238	0.26014
													0.97988	0.003			2.501e-05	0.3	0.23234	0.09426			2.501e-05	0.3	0.26154	0.13647			0.09303	0.23095			0.13516	0.26137
													0.99823	0.003			9.501e-05	0.2994	0.23187	0.09407			9.501e-05	0.2994	0.26102	0.13621			0.08433	0.2323			0.13854	0.26163
													0.99666	0.003			9.975e-05	0.015	0.01162	0.00471			9.975e-05	0.015	0.01308	0.00682			0.08805	0.23148			0.13487	0.26151
													0.9752	0.003			0.0001	0	0	4.06628e-20			0.0001	0	0	3.71953e-11			0.09032	0.23178			0.1327	0.26182
													0.93429	0.003			0.00012	0	0	0			0.00012	0	0	0			0.092	0.2334			0.14018	0.26224
													0.87474	0.003			Step Information: Run=76 (Step: 76/3000)						Step Information: Run=76 (Step: 76/3000)						0.08403	0.23218			0.13541	0.26248
													0.79773	0.003			0	0	0	0			0	0	0	0			0.08546	0.23168			0.13229	0.26176
													0.70481	0.003			2e-05	0	0	0			2e-05	0	0	0			0.08926	0.2329			0.14066	0.26125
													0.59782	0.003			2.501e-05	0.3	0.23238	0.08477			2.501e-05	0.3	0.26225	0.13501			0.09178	0.23346			0.13339	0.2615
													0.47891	0.003			9.501e-05	0.2994	0.23192	0.0846			9.501e-05	0.2994	0.26172	0.13474			0.08462	0.23229			0.13966	0.26106
													0.44829	0.003			9.975e-05	0.015	0.01162	0.00424			9.975e-05	0.015	0.01311	0.00675			0.08402	0.23218			0.14133	0.26143
													0.32976	0.00221			0.0001	0	2.61889e-11	8.50773e-20			0.0001	0	8.17701e-12	1.91022e-11			0.09463	0.23322			0.13949	0.26187
													0.19653	0.00132			0.00012	0	0	0			0.00012	0	0	0			0.09106	0.2321			0.13857	0.26164
													0.05955	0.00039881			Step Information: Run=77 (Step: 77/3000)						Step Information: Run=77 (Step: 77/3000)						0.08674	0.23152			0.13745	0.26108
													0.03131	0.000209657			0	0	0	0			0	0	0	0			0.0853	0.23034			0.13809	0.26123
													-0.000104855	-7.02216e-07			2e-05	0	0	0			2e-05	0	0	0			0.08636	0.23232			0.13942	0.2617
													-0.12232	-0.000819181			2.501e-05	0.3	0.23172	0.09024			2.501e-05	0.3	0.26197	0.13889			0.08554	0.23063			0.13676	0.26164
													-0.25791	-0.00173			9.501e-05	0.2994	0.23126	0.09006			9.501e-05	0.2994	0.26145	0.13861			0.09342	0.23088			0.13725	0.26177
													-0.38858	-0.0026			9.975e-05	0.015	0.01159	0.00451			9.975e-05	0.015	0.0131	0.00694			0.09418	0.23385			0.13312	0.26175
													-0.51183	-0.00343			0.0001	0	2.63679e-11	0			0.0001	0	8.29145e-12	1.94371e-11			0.09073	0.23409			0.13463	0.26195
													-0.62777	-0.0042			0.00012	0	0	0			0.00012	0	0	0			0.08153	0.23117			0.13316	0.26198
													-0.73119	-0.0049			Step Information: Run=78 (Step: 78/3000)						Step Information: Run=78 (Step: 78/3000)						0.08833	0.23381			0.13682	0.26126
													-0.79975	-0.00535			0	0	0	0			0	0	0	0			0.09165	0.23029			0.13796	0.26266
													-0.80723	-0.00531			2e-05	0	0	0			2e-05	0	0	0			0.08878	0.23245			0.13856	0.26165
													-0.81458	-0.00517			2.501e-05	0.3	0.23062	0.09578			2.501e-05	0.3	0.26147	0.13758			0.0844	0.23232			0.142	0.26257
													-0.82359	-0.00489			9.501e-05	0.2994	0.23016	0.09559			9.501e-05	0.2994	0.26095	0.13731			0.09136	0.23229			0.14081	0.26175
													-0.83414	-0.00445			9.975e-05	0.015	0.01153	0.00479			9.975e-05	0.015	0.01307	0.00688			0.08623	0.2313			0.13431	0.26134
													-0.85433	-0.00351			0.0001	0	2.66661e-11	0			0.0001	0	1.67883e-11	-6.42006e-20			0.08285	0.23088			0.13479	0.26116
													-0.86398	-0.00308			0.00012	0	0	0			0.00012	0	0	0			0.08746	0.2317			0.13371	0.26146
													-0.87331	-0.0027			Step Information: Run=79 (Step: 79/3000)						Step Information: Run=79 (Step: 79/3000)						0.09263	0.23257			0.13595	0.26119
													-0.88234	-0.00237			0	0	0	0			0	0	0	0			0.0861	0.2315			0.14464	0.26086
													-0.88962	-0.00214			2e-05	0	0	0			2e-05	0	0	0			0.09399	0.2322			0.13588	0.26167
													-0.89807	-0.00189			2.501e-05	0.3	0.23317	0.08955			2.501e-05	0.3	0.26268	0.13527			0.08754	0.23262			0.13465	0.26209
													-0.9062	-0.00169			9.501e-05	0.2994	0.2327	0.08937			9.501e-05	0.2994	0.26215	0.135			0.08282	0.23148			0.13662	0.26153
													-0.91401	-0.00151			9.975e-05	0.015	0.01166	0.00448			9.975e-05	0.015	0.01313	0.00676			0.08504	0.23006			0.13293	0.26121
													-0.9215	-0.00136			0.0001	0	2.59715e-11	-4.15942e-20			0.0001	0	8.06448e-12	3.71386e-11			0.08891	0.22943			0.13706	0.262
													-0.92982	-0.00121			0.00012	0	0	0			0.00012	0	0	0			0.08509	0.23111			0.13725	0.26065
													-0.93768	-0.00109			Step Information: Run=80 (Step: 80/3000)						Step Information: Run=80 (Step: 80/3000)						0.08835	0.23381			0.13938	0.26145
													-0.9451	-0.000980799			0	0	0	0			0	0	0	0			0.09261	0.2325			0.13702	0.26167
													-0.95301	-0.000878311			2e-05	0	0	0			2e-05	0	0	0			0.09048	0.23121			0.13636	0.2617
													-0.96032	-0.000791959			2.501e-05	0.3	0.23466	0.09016			2.501e-05	0.3	0.26146	0.14217			0.08466	0.23243			0.13634	0.26216
													-0.96782	-0.000710197			9.501e-05	0.2994	0.23419	0.08999			9.501e-05	0.2994	0.26094	0.14188			0.08148	0.23016			0.13706	0.2621
													-0.9723	-0.000664017			9.975e-05	0.015	0.01173	0.00451			9.975e-05	0.015	0.01307	0.00711			0.0895	0.23276			0.13413	0.26126
													-0.97446	-0.000660932			0.0001	0	2.55532e-11	3.15331e-11			0.0001	0	8.20526e-12	-6.2389e-20			0.09192	0.23476			0.13273	0.2613
													-0.99638	-0.00067562			0.00012	0	0	0			0.00012	0	0	0			0.08644	0.23121			0.13631	0.26183
													-0.99842	-0.000677001			Step Information: Run=81 (Step: 81/3000)						Step Information: Run=81 (Step: 81/3000)						0.09192	0.23073			0.13488	0.26197
													-0.98053	-0.000664875			0	0	0	0			0	0	0	0			0.09753	0.23342			0.14	0.26332
													-0.94309	-0.000639482			2e-05	0	0	0			2e-05	0	0	0			0.0872	0.23339			0.13548	0.26164
													-0.88682	-0.000601331			2.501e-05	0.3	0.23277	0.08503			2.501e-05	0.3	0.26263	0.13715			0.09749	0.2327			0.13338	0.26159
													-0.81286	-0.000551181			9.501e-05	0.2994	0.23231	0.08486			9.501e-05	0.2994	0.26211	0.13688			0.08625	0.23188			0.13609	0.26162
													-0.72268	-0.000490033			9.975e-05	0.015	0.01164	0.00425			9.975e-05	0.015	0.01313	0.00686			0.0884	0.23088			0.14475	0.26181
													-0.61809	-0.000419108			0.0001	0	2.60811e-11	3.04657e-11			0.0001	0	8.1617e-12	3.72249e-11			0.08988	0.23382			0.13503	0.2614
													-0.50116	-0.000339821			0.00012	0	0	0			0.00012	0	0	0			0.08707	0.2321			0.13745	0.26208
													-0.37423	-0.000253753			Step Information: Run=82 (Step: 82/3000)						Step Information: Run=82 (Step: 82/3000)						0.08365	0.23192			0.13536	0.26224
													-0.24288	-0.00016469			0	0	0	0			0	0	0	0			0.08612	0.23299			0.13693	0.26137
													-0.1069	-7.24843e-05			2e-05	0	0	0			2e-05	0	0	0			0.08952	0.2325			0.13517	0.26099
													-2.44929e-16	-1.6608e-19			2.501e-05	0.3	0.2324	0.08704			2.501e-05	0.3	0.26211	0.13895			0.09134	0.23163			0.13494	0.26138
																	9.501e-05	0.2994	0.23193	0.08687			9.501e-05	0.2994	0.26159	0.13868			0.08634	0.23307			0.13451	0.26136
													0	0			9.975e-05	0.015	0.01162	0.00435			9.975e-05	0.015	0.01311	0.00695			0.08579	0.23279			0.13894	0.26174
													0.12318	7.99714e-05			0.0001	0	0	3.08944e-11			0.0001	0	1.65514e-11	0			0.08687	0.23255			0.13516	0.26099
													0.25875	0.000167981			0.00012	0	0	0			0.00012	0	0	0			0.08443	0.23234			0.14186	0.26166
													0.38938	0.000252786			Step Information: Run=83 (Step: 83/3000)						Step Information: Run=83 (Step: 83/3000)						0.08775	0.2336			0.1411	0.26148
													0.51528	0.000335312			0	0	0	0			0	0	0	0			0.09447	0.23538			0.1334	0.26078
													0.54194	0.000359052			2e-05	0	0	0			2e-05	0	0	0			0.08582	0.23137			0.13528	0.26186
													0.56548	0.000386742			2.501e-05	0.3	0.23261	0.08462			2.501e-05	0.3	0.26113	0.13527			0.08897	0.23362			0.13502	0.26184
													0.58603	0.00041782			9.501e-05	0.2994	0.23215	0.08445			9.501e-05	0.2994	0.2606	0.135			0.08756	0.23352			0.13698	0.262
													0.60371	0.000451509			9.975e-05	0.015	0.01163	0.00423			9.975e-05	0.015	0.01306	0.00676			0.08424	0.23			0.13954	0.26112
													0.62109	0.000493199			0.0001	0	2.61253e-11	3.03762e-11			0.0001	0	2.45858e-19	3.71385e-11			0.08299	0.23177			0.13978	0.26289
													0.63575	0.000537392			0.00012	0	0	0			0.00012	0	0	0			0.08804	0.23297			0.13507	0.26237
													0.6478	0.000582136			Step Information: Run=84 (Step: 84/3000)						Step Information: Run=84 (Step: 84/3000)						0.08494	0.23238			0.13411	0.26215
													0.65969	0.000636408			0	0	0	0			0	0	0	0			0.08678	0.23324			0.13428	0.26114
													0.66908	0.000688815			2e-05	0	0	0			2e-05	0	0	0			0.09134	0.23212			0.14102	0.26274
													0.67836	0.000751749			2.501e-05	0.3	0.23166	0.09201			2.501e-05	0.3	0.26147	0.13193			0.09081	0.23206			0.14317	0.26214
													0.68526	0.000807869			9.501e-05	0.2994	0.2312	0.09183			9.501e-05	0.2994	0.26094	0.13167			0.09101	0.23128			0.1374	0.26234
													0.69209	0.000873831			9.975e-05	0.015	0.01158	0.0046			9.975e-05	0.015	0.01307	0.0066			0.08697	0.23102			0.13542	0.26176
													0.69886	0.00095243			0.0001	0	2.63845e-11	-4.11065e-20			0.0001	0	-2.43699e-19	1.78333e-11			0.08449	0.23236			0.1404	0.26117
													0.70557	0.00105			0.00012	0	0	0			0.00012	0	0	0			0.08034	0.22982			0.14063	0.26328
													0.71001	0.00112			Step Information: Run=85 (Step: 85/3000)						Step Information: Run=85 (Step: 85/3000)						0.08823	0.23314			0.13627	0.26163
													0.71442	0.00121			0	0	0	0			0	0	0	0			0.08908	0.23364			0.13519	0.26204
													0.71881	0.00131			2e-05	0	0	0			2e-05	0	0	0			0.08634	0.23253			0.13769	0.2605
													0.72316	0.00144			2.501e-05	0.3	0.23331	0.09051			2.501e-05	0.3	0.26236	0.14087			0.09092	0.23295			0.13174	0.26174
													0.72533	0.00151			9.501e-05	0.2994	0.23285	0.09033			9.501e-05	0.2994	0.26184	0.14059			0.09094	0.23349			0.13466	0.26042
													0.72748	0.00159			9.975e-05	0.015	0.01167	0.00453			9.975e-05	0.015	0.01312	0.00704			0.08928	0.23154			0.13877	0.26142
													0.72964	0.00168			0.0001	0	0	-8.28092e-20			0.0001	0	8.02941e-12	1.83517e-11			0.09406	0.23267			0.13776	0.26225
													0.73178	0.00177			0.00012	0	0	0			0.00012	0	0	0			0.08917	0.23284			0.13696	0.26126
													0.73392	0.00188			Step Information: Run=86 (Step: 86/3000)						Step Information: Run=86 (Step: 86/3000)						0.09037	0.23278			0.13916	0.26165
													0.73605	0.00201			0	0	0	0			0	0	0	0			0.08665	0.23319			0.13693	0.26131
													0.73817	0.00216			2e-05	0	0	0			2e-05	0	0	0			0.08882	0.2326			0.13613	0.26087
													0.74029	0.00232			2.501e-05	0.3	0.23214	0.08612			2.501e-05	0.3	0.26205	0.13298			0.09004	0.23283			0.13339	0.26205
													0.7424	0.00252			9.501e-05	0.2994	0.23168	0.08595			9.501e-05	0.2994	0.26153	0.13272			0.08832	0.23223			0.1362	0.262
													0.7445	0.00275			9.975e-05	0.015	0.01161	0.00431			9.975e-05	0.015	0.0131	0.00665			0.09365	0.23084			0.13579	0.26155
													0.74659	0.003			0.0001	0	2.62546e-11	8.45425e-20			0.0001	0	1.65723e-11	1.81682e-11			0.08575	0.23113			0.13886	0.26154
													0.83161	0.003			0.00012	0	0	0			0.00012	0	0	0			0.0868	0.23172			0.13692	0.2619
													0.90156	0.003			Step Information: Run=87 (Step: 87/3000)						Step Information: Run=87 (Step: 87/3000)						0.08811	0.23273			0.13489	0.26134
													0.95353	0.003			0	0	0	0			0	0	0	0			0.08889	0.2322			0.13815	0.26199
													0.98647	0.003			2e-05	0	0	0			2e-05	0	0	0			0.08655	0.23157			0.13449	0.26215
													0.99973	0.003			2.501e-05	0.3	0.23449	0.09701			2.501e-05	0.3	0.262	0.13781			0.09422	0.23088			0.13658	0.26151
													0.99304	0.003			9.501e-05	0.2994	0.23402	0.09682			9.501e-05	0.2994	0.26148	0.13754			0.0902	0.23359			0.13869	0.26161
													0.96654	0.003			9.975e-05	0.015	0.01172	0.00485			9.975e-05	0.015	0.0131	0.00689			0.08541	0.23272			0.13887	0.26158
													0.92075	0.003			0.0001	0	2.07153e-19	3.28215e-11			0.0001	0	1.65933e-11	-6.41104e-20			0.08951	0.23232			0.13584	0.26104
													0.85659	0.003			0.00012	0	0	0			0.00012	0	0	0			0.09631	0.23266			0.13501	0.26173
													0.77534	0.003			Step Information: Run=88 (Step: 88/3000)						Step Information: Run=88 (Step: 88/3000)						0.08702	0.23204			0.13357	0.262
													0.67862	0.003			0	0	0	0			0	0	0	0			0.0877	0.2324			0.13686	0.2611
													0.56836	0.003			2e-05	0	0	0			2e-05	0	0	0			0.09283	0.23412			0.13942	0.26264
													0.4691	0.00299			2.501e-05	0.3	0.23336	0.08657			2.501e-05	0.3	0.26249	0.13727			0.09506	0.23372			0.13407	0.26083
													0.34294	0.00219			9.501e-05	0.2994	0.2329	0.0864			9.501e-05	0.2994	0.26197	0.137			0.09556	0.23318			0.1376	0.26172
													0.21023	0.00134			9.975e-05	0.015	0.01167	0.00433			9.975e-05	0.015	0.01312	0.00686			0.09156	0.23367			0.13789	0.2612
													0.07352	0.000469337			0.0001	0	2.59179e-11	3.0796e-11			0.0001	0	1.64096e-11	0			0.09564	0.23391			0.13733	0.26194
													-0.00182	-1.15986e-05			0.00012	0	0	0			0.00012	0	0	0			0.0884	0.23228			0.1368	0.26198
													-0.0081	-5.17113e-05			Step Information: Run=89 (Step: 89/3000)						Step Information: Run=89 (Step: 89/3000)						0.08872	0.23221			0.13797	0.26222
													-0.13648	-0.000871307			0	0	0	0			0	0	0	0			0.09431	0.23328			0.14451	0.26163
													-0.27168	-0.00173			2e-05	0	0	0			2e-05	0	0	0			0.09407	0.23505			0.14255	0.26176
													-0.40169	-0.00256			2.501e-05	0.3	0.23285	0.08577			2.501e-05	0.3	0.26158	0.13446			0.09071	0.23316			0.13378	0.26155
													-0.52405	-0.00335			9.501e-05	0.2994	0.23238	0.0856			9.501e-05	0.2994	0.26106	0.1342			0.08787	0.23364			0.13604	0.261
													-0.63882	-0.00408			9.975e-05	0.015	0.01164	0.00429			9.975e-05	0.015	0.01308	0.00672			0.08423	0.23189			0.13551	0.26168
													-0.74085	-0.00473			0.0001	0	2.606e-11	8.46806e-20			0.0001	0	1.67481e-11	1.79981e-11			0.08659	0.22999			0.13456	0.26134
													-0.82634	-0.00528			0.00012	0	0	0			0.00012	0	0	0			0.08481	0.23153			0.13807	0.26231
													-0.83161	-0.00529			Step Information: Run=90 (Step: 90/3000)						Step Information: Run=90 (Step: 90/3000)						0.09581	0.23152			0.13599	0.26142
													-0.83852	-0.00522			0	0	0	0			0	0	0	0			0.08895	0.23127			0.13372	0.26093
													-0.8453	-0.00506			2e-05	0	0	0			2e-05	0	0	0			0.08921	0.23412			0.13317	0.26181
													-0.85359	-0.00478			2.501e-05	0.3	0.2305	0.09305			2.501e-05	0.3	0.26173	0.13657			0.09456	0.23322			0.13707	0.26181
													-0.86641	-0.00422			9.501e-05	0.2994	0.23004	0.09287			9.501e-05	0.2994	0.26121	0.1363			0.08979	0.23311			0.13693	0.26187
													-0.88314	-0.00342			9.975e-05	0.015	0.01152	0.00465			9.975e-05	0.015	0.01309	0.00683			0.08502	0.23155			0.13021	0.26082
													-0.89325	-0.00296			0.0001	0	-2.19779e-19	-4.09013e-20			0.0001	0	8.20445e-12	1.89462e-11			0.0924	0.23234			0.13544	0.26124
													-0.90156	-0.00262			0.00012	0	0	0			0.00012	0	0	0			0.08873	0.23249			0.13731	0.26162
													-0.90956	-0.00232			Step Information: Run=91 (Step: 91/3000)						Step Information: Run=91 (Step: 91/3000)						0.09821	0.23251			0.13733	0.26281
													-0.91723	-0.00207			0	0	0	0			0	0	0	0			0.08698	0.2332			0.13602	0.26253
													-0.92457	-0.00185			2e-05	0	0	0			2e-05	0	0	0			0.09245	0.23193			0.13526	0.26189
													-0.93159	-0.00166			2.501e-05	0.3	0.23296	0.08982			2.501e-05	0.3	0.26113	0.13448			0.09175	0.23297			0.13759	0.26231
													-0.93828	-0.0015			9.501e-05	0.2994	0.2325	0.08964			9.501e-05	0.2994	0.26061	0.13421			0.0896	0.23001			0.13459	0.26183
													-0.94566	-0.00134			9.975e-05	0.015	0.01165	0.00449			9.975e-05	0.015	0.01306	0.00672			0.08299	0.23176			0.13423	0.26181
													-0.95258	-0.0012			0.0001	0	0	0			0.0001	0	8.49905e-12	1.70943e-11			0.08622	0.22938			0.13541	0.26125
													-0.95904	-0.00108			0.00012	0	0	0			0.00012	0	0	0			0.09071	0.2337			0.14184	0.26187
													-0.96585	-0.000972473			Step Information: Run=92 (Step: 92/3000)						Step Information: Run=92 (Step: 92/3000)						0.09121	0.23353			0.13721	0.26217
													-0.97206	-0.000877903			0	0	0	0			0	0	0	0			0.0867	0.23234			0.14191	0.26223
													-0.97831	-0.000788205			2e-05	0	0	0			2e-05	0	0	0			0.09461	0.23092			0.13527	0.26216
													-0.98377	-0.000712679			2.501e-05	0.3	0.23087	0.08659			2.501e-05	0.3	0.26216	0.13422			0.08553	0.23276			0.13846	0.26304
													-0.98861	-0.000646268			9.501e-05	0.2994	0.23041	0.08642			9.501e-05	0.2994	0.26163	0.13395			0.09058	0.2346			0.13654	0.2615
													-0.99995	-0.000651768			9.975e-05	0.015	0.01154	0.00433			9.975e-05	0.015	0.01311	0.00671			0.08916	0.23084			0.13533	0.26147
													-0.99144	-0.000646226			0.0001	0	2.65982e-11	-4.21783e-20			0.0001	0	1.65341e-11	6.55292e-20			0.08629	0.23305			0.13975	0.26188
													-0.96316	-0.00062779			0.00012	0	0	0			0.00012	0	0	0			0.08929	0.23005			0.13588	0.26142
													-0.91566	-0.000596828			Step Information: Run=93 (Step: 93/3000)						Step Information: Run=93 (Step: 93/3000)						0.09238	0.23377			0.1316	0.26172
													-0.84988	-0.000553958			0	0	0	0			0	0	0	0			0.08792	0.23006			0.13873	0.26222
													-0.76715	-0.000500034			2e-05	0	0	0			2e-05	0	0	0			0.08641	0.233			0.13545	0.26121
													-0.66912	-0.000436134			2.501e-05	0.3	0.23145	0.0954			2.501e-05	0.3	0.26173	0.14074			0.08964	0.2315			0.13846	0.26188
													-0.55773	-0.000363531			9.501e-05	0.2994	0.23099	0.09521			9.501e-05	0.2994	0.26121	0.14046			0.08375	0.23061			0.13787	0.26176
													-0.43522	-0.000283675			9.975e-05	0.015	0.01157	0.00477			9.975e-05	0.015	0.01309	0.00704			0.08519	0.23263			0.13232	0.26184
													-0.30701	-0.000200109			0.0001	0	0	3.25315e-11			0.0001	0	8.37045e-12	1.84923e-11			0.08976	0.23169			0.13987	0.26202
													-0.17294	-0.000112726			0.00012	0	0	0			0.00012	0	0	0			0.08693	0.23289			0.13507	0.26152
													-0.03872	-2.52377e-05			Step Information: Run=94 (Step: 94/3000)						Step Information: Run=94 (Step: 94/3000)						0.09257	0.23331			0.13694	0.26199
													-2.44929e-16	-1.59646e-19			0	0	0	0			0	0	0	0			0.08385	0.23017			0.14165	0.26269
																	2e-05	0	0	0			2e-05	0	0	0			0.08604	0.23296			0.14016	0.26083
													0	0			2.501e-05	0.3	0.23222	0.08601			2.501e-05	0.3	0.26126	0.13693			0.08425	0.23227			0.13578	0.26149
													0.12318	7.59653e-05			9.501e-05	0.2994	0.23175	0.08584			9.501e-05	0.2994	0.26074	0.13665			0.08987	0.23128			0.13687	0.26239
													0.25875	0.000159566			9.975e-05	0.015	0.01161	0.0043			9.975e-05	0.015	0.01306	0.00685			0.09336	0.23209			0.14139	0.2628
													0.38938	0.000240122			0.0001	0	2.14345e-19	-1.26879e-19			0.0001	0	8.32035e-12	-6.44604e-20			0.09087	0.23089			0.13212	0.26164
													0.51528	0.00031776			0.00012	0	0	0			0.00012	0	0	0			0.08828	0.23105			0.13891	0.2616
													0.54984	0.000340963			Step Information: Run=95 (Step: 95/3000)						Step Information: Run=95 (Step: 95/3000)						0.08442	0.23223			0.13969	0.26261
													0.5758	0.000364932			0	0	0	0			0	0	0	0			0.0912	0.23222			0.13805	0.26204
													0.59869	0.000392692			2e-05	0	0	0			2e-05	0	0	0			0.08648	0.23061			0.13604	0.26241
													0.61863	0.000423689			2.501e-05	0.3	0.23276	0.09119			2.501e-05	0.3	0.26185	0.14081			0.0891	0.23059			0.13452	0.2622
													0.63575	0.000457141			9.501e-05	0.2994	0.2323	0.09101			9.501e-05	0.2994	0.26133	0.14053			0.09307	0.23307			0.13407	0.26139
													0.65257	0.000498356			9.975e-05	0.015	0.01164	0.00456			9.975e-05	0.015	0.01309	0.00704			0.08261	0.23161			0.13282	0.26107
													0.66674	0.000541841			0.0001	0	2.60837e-11	8.25398e-20			0.0001	0	8.11951e-12	1.80743e-11			0.0841	0.23221			0.13241	0.26144
													0.67836	0.000585668			0.00012	0	0	0			0.00012	0	0	0			0.08597	0.22828			0.13616	0.26113
													0.68982	0.000638563			Step Information: Run=96 (Step: 96/3000)						Step Information: Run=96 (Step: 96/3000)						0.08751	0.23351			0.13267	0.26126
													0.70111	0.000703512			0	0	0	0			0	0	0	0			0.0932	0.23222			0.14025	0.26247
													0.71001	0.000767089			2e-05	0	0	0			2e-05	0	0	0			0.08593	0.22995			0.13416	0.26171
													0.71881	0.000844594			2.501e-05	0.3	0.23257	0.086			2.501e-05	0.3	0.26131	0.13171			0.092	0.23495			0.13697	0.2613
													0.72533	0.000914804			9.501e-05	0.2994	0.2321	0.08583			9.501e-05	0.2994	0.26078	0.13145			0.08905	0.23213			0.13501	0.26107
													0.73178	0.000998695			9.975e-05	0.015	0.01163	0.0043			9.975e-05	0.015	0.01307	0.00659			0.09504	0.23229			0.1378	0.26181
													0.73817	0.0011			0.0001	0	2.6137e-11	8.45888e-20			0.0001	0	8.44255e-12	1.80611e-11			0.09554	0.23425			0.1334	0.26164
													0.7424	0.00118			0.00012	0	0	0			0.00012	0	0	0			0.09556	0.23286			0.14305	0.26161
													0.74659	0.00128			Step Information: Run=97 (Step: 97/3000)						Step Information: Run=97 (Step: 97/3000)						0.08356	0.23099			0.13505	0.26231
													0.75076	0.00139			0	0	0	0			0	0	0	0			0.088	0.23369			0.13191	0.26078
													0.75489	0.00152			2e-05	0	0	0			2e-05	0	0	0			0.08912	0.23328			0.13835	0.2611
													0.75695	0.0016			2.501e-05	0.3	0.23293	0.08857			2.501e-05	0.3	0.26223	0.13742			0.08424	0.22843			0.14003	0.26155
													0.759	0.00169			9.501e-05	0.2994	0.23247	0.08839			9.501e-05	0.2994	0.26171	0.13714			0.09236	0.23346			0.13404	0.26107
													0.76104	0.00178			9.975e-05	0.015	0.01165	0.00443			9.975e-05	0.015	0.01311	0.00687			0.09357	0.23297			0.13384	0.26121
													0.76307	0.00189			0.0001	0	2.60365e-11	1.25361e-19			0.0001	0	8.47646e-12	1.28532e-19			0.08829	0.23282			0.13377	0.2611
													0.7651	0.00201			0.00012	0	0	0			0.00012	0	0	0			0.08917	0.23232			0.13741	0.26238
													0.76712	0.00215			Step Information: Run=98 (Step: 98/3000)						Step Information: Run=98 (Step: 98/3000)						0.08736	0.23145			0.13397	0.26181
													0.76913	0.00232			0	0	0	0			0	0	0	0			0.08863	0.23392			0.13933	0.2616
													0.77114	0.0025			2e-05	0	0	0			2e-05	0	0	0			0.08683	0.23224			0.13171	0.26156
													0.77313	0.00273			2.501e-05	0.3	0.23182	0.08477			2.501e-05	0.3	0.26356	0.14069			0.09157	0.23297			0.13377	0.26177
													0.77512	0.00299			9.501e-05	0.2994	0.23136	0.08461			9.501e-05	0.2994	0.26303	0.14041			0.09019	0.23153			0.13223	0.26145
													0.85647	0.003			9.975e-05	0.015	0.01159	0.00424			9.975e-05	0.015	0.01318	0.00703			0.08512	0.23225			0.13744	0.26204
													0.92066	0.003			0.0001	0	0	3.04098e-11			0.0001	0	7.94684e-12	3.73556e-11			0.08233	0.23144			0.13697	0.26259
													0.96648	0.003			0.00012	0	0	0			0.00012	0	0	0			0.08855	0.23083			0.13784	0.26168
													0.99301	0.003			Step Information: Run=99 (Step: 99/3000)						Step Information: Run=99 (Step: 99/3000)						0.0956	0.23111			0.13783	0.26227
													0.99973	0.003			0	0	0	0			0	0	0	0			0.08492	0.2319			0.13731	0.26198
													0.98651	0.003			2e-05	0	0	0			2e-05	0	0	0			0.08883	0.23281			0.13565	0.26161
													0.9536	0.003			2.501e-05	0.3	0.23209	0.08491			2.501e-05	0.3	0.26154	0.12958			0.09185	0.23125			0.13785	0.26229
													0.90166	0.003			9.501e-05	0.2994	0.23162	0.08475			9.501e-05	0.2994	0.26102	0.12933			0.0871	0.23276			0.1358	0.26114
													0.83174	0.003			9.975e-05	0.015	0.0116	0.00425			9.975e-05	0.015	0.01308	0.00648			0.08433	0.23118			0.13559	0.26216
													0.74521	0.003			0.0001	0	0	3.04403e-11			0.0001	0	1.67646e-11	3.68055e-11			0.09594	0.2328			0.13427	0.26099
													0.64382	0.003			0.00012	0	0	0			0.00012	0	0	0			0.0837	0.23067			0.13471	0.26085
													0.52959	0.003			Step Information: Run=100 (Step: 100/3000)						Step Information: Run=100 (Step: 100/3000)						0.08847	0.23131			0.13506	0.26085
													0.49451	0.00299			0	0	0	0			0	0	0	0			0.09125	0.23137			0.1328	0.2612
													0.37003	0.00224			2e-05	0	0	0			2e-05	0	0	0			0.09128	0.23482			0.13636	0.26181
													0.23849	0.00144			2.501e-05	0.3	0.23498	0.09188			2.501e-05	0.3	0.26201	0.13602			0.09655	0.23265			0.14011	0.26114
													0.1024	0.0006198			9.501e-05	0.2994	0.23451	0.0917			9.501e-05	0.2994	0.26148	0.13575			0.08805	0.23283			0.13877	0.26173
													0.00205	1.24117e-05			9.975e-05	0.015	0.01175	0.00459			9.975e-05	0.015	0.0131	0.0068			0.09131	0.23175			0.13904	0.26175
													-0.00109	-6.60315e-06			0.0001	0	0	0			0.0001	0	8.15813e-12	-6.48172e-20			0.08938	0.23334			0.13779	0.2615
													-0.12642	-0.000765146			0.00012	0	0	0			0.00012	0	0	0			0.08678	0.23034			0.1415	0.26049
													-0.26189	-0.00159			Step Information: Run=101 (Step: 101/3000)						Step Information: Run=101 (Step: 101/3000)						0.09253	0.2326			0.14152	0.26163
													-0.39238	-0.00237			0	0	0	0			0	0	0	0			0.08856	0.23089			0.14208	0.26211
													-0.51537	-0.00312			2e-05	0	0	0			2e-05	0	0	0			0.08922	0.23253			0.13796	0.26215
													-0.63098	-0.00382			2.501e-05	0.3	0.23121	0.09146			2.501e-05	0.3	0.26171	0.13735			0.0843	0.23015			0.13807	0.26144
													-0.734	-0.00444			9.501e-05	0.2994	0.23075	0.09128			9.501e-05	0.2994	0.26119	0.13708			0.09495	0.23214			0.13697	0.26138
													-0.82237	-0.00498			9.975e-05	0.015	0.01156	0.00457			9.975e-05	0.015	0.01309	0.00687			0.08831	0.2338			0.14321	0.26177
													-0.85809	-0.00518			0.0001	0	0	-4.12163e-20			0.0001	0	8.3225e-12	1.83557e-11			0.08286	0.23171			0.13988	0.26193
													-0.86447	-0.00514			0.00012	0	0	0			0.00012	0	0	0			0.08378	0.23132			0.13963	0.26258
													-0.87226	-0.00498			Step Information: Run=102 (Step: 102/3000)						Step Information: Run=102 (Step: 102/3000)						0.0868	0.23139			0.13843	0.26153
													-0.87984	-0.00474			0	0	0	0			0	0	0	0			0.08469	0.23229			0.13446	0.26163
													-0.8915	-0.00423			2e-05	0	0	0			2e-05	0	0	0			0.08802	0.23365			0.13651	0.26178
													-0.90925	-0.00337			2.501e-05	0.3	0.2325	0.08434			2.501e-05	0.3	0.26149	0.13299			0.09506	0.23339			0.13936	0.26184
													-0.91819	-0.00295			9.501e-05	0.2994	0.23204	0.08418			9.501e-05	0.2994	0.26097	0.13272			0.08792	0.23131			0.13979	0.26182
													-0.92668	-0.00258			9.975e-05	0.015	0.01163	0.00422			9.975e-05	0.015	0.01307	0.00665			0.09356	0.23255			0.1353	0.26106
													-0.9336	-0.00231			0.0001	0	2.6155e-11	3.0316e-11			0.0001	0	8.4399e-12	1.82368e-11			0.09186	0.23505			0.13947	0.26218
													-0.94018	-0.00207			0.00012	0	0	0			0.00012	0	0	0			0.09642	0.23273			0.138	0.26287
													-0.94745	-0.00184			Step Information: Run=103 (Step: 103/3000)						Step Information: Run=103 (Step: 103/3000)						0.08709	0.2308			0.13487	0.26229
													-0.95425	-0.00164			0	0	0	0			0	0	0	0			0.08855	0.23225			0.1345	0.26114
													-0.9606	-0.00147			2e-05	0	0	0			2e-05	0	0	0			0.08846	0.23364			0.14151	0.26286
													-0.96648	-0.00132			2.501e-05	0.3	0.2328	0.08635			2.501e-05	0.3	0.26214	0.13772			0.08766	0.23131			0.13594	0.26151
													-0.97262	-0.00118			9.501e-05	0.2994	0.23233	0.08617			9.501e-05	0.2994	0.26162	0.13744			0.09463	0.23286			0.1369	0.26144
													-0.97816	-0.00106			9.975e-05	0.015	0.01164	0.00432			9.975e-05	0.015	0.01311	0.00689			0.08931	0.23354			0.13651	0.26084
													-0.98364	-0.000951563			0.0001	0	2.60734e-11	-8.4454e-20			0.0001	0	1.65411e-11	-6.4148e-20			0.09556	0.2327			0.13869	0.26143
													-0.98834	-0.000857976			0.00012	0	0	0			0.00012	0	0	0			0.09081	0.23237			0.13672	0.2611
													-0.99264	-0.000770782			Step Information: Run=104 (Step: 104/3000)						Step Information: Run=104 (Step: 104/3000)						0.08997	0.23296			0.14182	0.26105
													-0.99595	-0.00069768			0	0	0	0			0	0	0	0			0.08822	0.23377			0.13524	0.26108
													-0.99724	-0.000665499			2e-05	0	0	0			2e-05	0	0	0			0.08946	0.23143			0.13964	0.26184
													-0.99828	-0.000663057			2.501e-05	0.3	0.23421	0.09277			2.501e-05	0.3	0.26176	0.13645			0.08503	0.23141			0.13715	0.26209
													-0.99658	-0.00066191			9.501e-05	0.2994	0.23374	0.09258			9.501e-05	0.2994	0.26124	0.13618			0.08968	0.23332			0.13736	0.26237
													-0.97498	-0.00064757			9.975e-05	0.015	0.01171	0.00464			9.975e-05	0.015	0.01309	0.00682			0.08947	0.23375			0.13295	0.26143
													-0.93394	-0.000620308			0.0001	0	2.56805e-11	-4.09572e-20			0.0001	0	8.29497e-12	-6.46486e-20			0.0932	0.23398			0.13562	0.26084
													-0.87426	-0.00058067			0.00012	0	0	0			0.00012	0	0	0			0.08711	0.23336			0.13456	0.26093
													-0.79714	-0.000529445			Step Information: Run=105 (Step: 105/3000)						Step Information: Run=105 (Step: 105/3000)						0.09313	0.23162			0.13626	0.26125
													-0.70411	-0.000467657			0	0	0	0			0	0	0	0			0.08946	0.23206			0.13516	0.26209
													-0.59703	-0.000396538			2e-05	0	0	0			2e-05	0	0	0			0.087	0.23285			0.13676	0.26245
													-0.47804	-0.000317507			2.501e-05	0.3	0.23351	0.09397			2.501e-05	0.3	0.26224	0.1349			0.08843	0.23384			0.13695	0.26137
													-0.34951	-0.000232141			9.501e-05	0.2994	0.23304	0.09378			9.501e-05	0.2994	0.26172	0.13463			0.08891	0.23223			0.13459	0.26086
													-0.21708	-0.00014418			9.975e-05	0.015	0.01168	0.0047			9.975e-05	0.015	0.01311	0.00675			0.08599	0.23216			0.13454	0.26136
													-0.0805	-5.3469e-05			0.0001	0	-2.10265e-19	3.2268e-11			0.0001	0	8.1532e-12	1.89822e-11			0.09664	0.23219			0.13401	0.26109
													-2.44929e-16	-1.62678e-19			0.00012	0	0	0			0.00012	0	0	0			0.09343	0.23132			0.13665	0.26156
																	Step Information: Run=106 (Step: 106/3000)						Step Information: Run=106 (Step: 106/3000)						0.09244	0.23039			0.13702	0.26114
													0	0			0	0	0	0			0	0	0	0			0.08825	0.23182			0.14138	0.2612
													0.12318	9.93628e-05			2e-05	0	0	0			2e-05	0	0	0			0.08784	0.23303			0.13964	0.26191
													0.25875	0.000208713			2.501e-05	0.3	0.23238	0.09288			2.501e-05	0.3	0.26238	0.1343			0.0883	0.23157			0.13672	0.26122
													0.38938	0.000314081			9.501e-05	0.2994	0.23191	0.0927			9.501e-05	0.2994	0.26185	0.13403			0.09569	0.23161			0.13738	0.26191
													0.51528	0.000415631			9.975e-05	0.015	0.01162	0.00464			9.975e-05	0.015	0.01312	0.00672			0.08481	0.23187			0.13118	0.26163
													0.54194	0.000439269			0.0001	0	2.13836e-19	4.09351e-20			0.0001	0	8.10959e-12	3.70893e-11			0.09749	0.23153			0.13962	0.26088
													0.56548	0.000468551			0.00012	0	0	0			0.00012	0	0	0			0.08868	0.23212			0.13648	0.26224
													0.58603	0.00050287			Step Information: Run=107 (Step: 107/3000)						Step Information: Run=107 (Step: 107/3000)						0.08446	0.23235			0.13431	0.26214
													0.60371	0.000541109			0	0	0	0			0	0	0	0			0.08364	0.23004			0.13366	0.26158
													0.61863	0.000581787			2e-05	0	0	0			2e-05	0	0	0			0.09292	0.23195			0.13278	0.26128
													0.63333	0.000632017			2.501e-05	0.3	0.23382	0.08784			2.501e-05	0.3	0.26232	0.14035			0.08511	0.23129			0.14153	0.26235
													0.6454	0.000683447			9.501e-05	0.2994	0.23335	0.08766			9.501e-05	0.2994	0.26179	0.14007			0.09867	0.2327			0.13675	0.2621
													0.65732	0.000746445			9.975e-05	0.015	0.01169	0.00439			9.975e-05	0.015	0.01312	0.00702			0.08737	0.23306			0.13384	0.26113
													0.66674	0.000807825			0.0001	0	2.57897e-11	0			0.0001	0	-2.3832e-19	-6.31085e-20			0.08744	0.22871			0.13161	0.26048
													0.67605	0.000882167			0.00012	0	0	0			0.00012	0	0	0			0.09276	0.23171			0.1409	0.2631
													0.68297	0.000948997			Step Information: Run=108 (Step: 108/3000)						Step Information: Run=108 (Step: 108/3000)						0.08634	0.23307			0.14053	0.2615
													0.68982	0.00103			0	0	0	0			0	0	0	0			0.08993	0.23334			0.13826	0.2623
													0.69661	0.00112			2e-05	0	0	0			2e-05	0	0	0			0.08748	0.23253			0.13665	0.26167
													0.70334	0.00124			2.501e-05	0.3	0.23293	0.08931			2.501e-05	0.3	0.26193	0.13808			0.08263	0.23077			0.13624	0.2616
													0.7078	0.00133			9.501e-05	0.2994	0.23246	0.08913			9.501e-05	0.2994	0.26141	0.1378			0.08763	0.23355			0.13863	0.26149
													0.71222	0.00144			9.975e-05	0.015	0.01165	0.00447			9.975e-05	0.015	0.0131	0.0069			0.09058	0.2346			0.13389	0.26204
													0.71662	0.00157			0.0001	0	2.12102e-19	3.13613e-11			0.0001	0	8.39875e-12	0			0.09139	0.23231			0.1364	0.26229
													0.72099	0.00173			0.00012	0	0	0			0.00012	0	0	0			0.09124	0.23268			0.13819	0.26168
													0.72316	0.00182			Step Information: Run=109 (Step: 109/3000)						Step Information: Run=109 (Step: 109/3000)						0.09023	0.23207			0.13457	0.262
													0.72533	0.00192			0	0	0	0			0	0	0	0			0.08642	0.2331			0.13765	0.26249
													0.72748	0.00204			2e-05	0	0	0			2e-05	0	0	0			0.08294	0.23008			0.13742	0.26129
													0.72964	0.00217			2.501e-05	0.3	0.23234	0.08561			2.501e-05	0.3	0.26163	0.13693			0.08394	0.23214			0.13623	0.26227
													0.73178	0.00232			9.501e-05	0.2994	0.23188	0.08544			9.501e-05	0.2994	0.26111	0.13665			0.08771	0.23255			0.13582	0.26206
													0.73392	0.00249			9.975e-05	0.015	0.01162	0.00428			9.975e-05	0.015	0.01308	0.00685			0.08667	0.23111			0.13515	0.26174
													0.73605	0.00269			0.0001	0	2.61983e-11	-8.47427e-20			0.0001	0	8.43523e-12	1.77937e-11			0.08448	0.23128			0.1371	0.26199
													0.73817	0.00293			0.00012	0	0	0			0.00012	0	0	0			0.08476	0.23247			0.13521	0.2614
													0.74029	0.003			Step Information: Run=110 (Step: 110/3000)						Step Information: Run=110 (Step: 110/3000)						0.08489	0.2308			0.1359	0.26174
													0.8266	0.003			0	0	0	0			0	0	0	0			0.08487	0.23212			0.13487	0.26142
													0.89765	0.003			2e-05	0	0	0			2e-05	0	0	0			0.08683	0.23244			0.13238	0.26138
													0.95079	0.003			2.501e-05	0.3	0.23125	0.08801			2.501e-05	0.3	0.26279	0.13788			0.08653	0.23042			0.13899	0.26284
													0.98496	0.003			9.501e-05	0.2994	0.23078	0.08784			9.501e-05	0.2994	0.26226	0.13761			0.08672	0.23238			0.13546	0.26248
													0.99948	0.003			9.975e-05	0.015	0.01156	0.0044			9.975e-05	0.015	0.01314	0.00689			0.08734	0.23284			0.14319	0.26315
													0.99405	0.003			0.0001	0	2.17421e-19	3.10972e-11			0.0001	0	0	3.72556e-11			0.08478	0.23247			0.13663	0.26223
													0.9688	0.003			0.00012	0	0	0			0.00012	0	0	0			0.08325	0.22884			0.13711	0.26174
													0.92421	0.003			Step Information: Run=111 (Step: 111/3000)						Step Information: Run=111 (Step: 111/3000)						0.09224	0.23403			0.13733	0.26111
													0.86118	0.003			0	0	0	0			0	0	0	0			0.08487	0.23217			0.13383	0.26134
													0.78096	0.003			2e-05	0	0	0			2e-05	0	0	0			0.09434	0.23391			0.13801	0.26203
													0.68517	0.003			2.501e-05	0.3	0.2326	0.08957			2.501e-05	0.3	0.26186	0.13682			0.08969	0.23429			0.13378	0.26182
													0.5757	0.003			9.501e-05	0.2994	0.23213	0.08939			9.501e-05	0.2994	0.26134	0.13655			0.08872	0.23242			0.13846	0.26173
													0.45475	0.003			9.975e-05	0.015	0.01163	0.00448			9.975e-05	0.015	0.01309	0.00684			0.09201	0.23219			0.13604	0.26115
													0.44353	0.003			0.0001	0	0	3.14145e-11			0.0001	0	1.66444e-11	1.71769e-11			0.08778	0.23361			0.13438	0.26166
													0.3425	0.00232			0.00012	0	0	0			0.00012	0	0	0			0.0932	0.23227			0.1402	0.26292
													0.20977	0.00142			Step Information: Run=112 (Step: 112/3000)						Step Information: Run=112 (Step: 112/3000)						0.08857	0.2316			0.1358	0.26139
													0.07305	0.000494883			0	0	0	0			0	0	0	0			0.08281	0.23169			0.13158	0.26172
													0.00714	4.83623e-05			2e-05	0	0	0			2e-05	0	0	0			0.08685	0.23182			0.13678	0.26123
													-0.04939	-0.000334611			2.501e-05	0.3	0.23329	0.0864			2.501e-05	0.3	0.26183	0.13225			0.09073	0.23326			0.13951	0.26166
													-0.18654	-0.00126			9.501e-05	0.2994	0.23283	0.08623			9.501e-05	0.2994	0.26131	0.13199			0.09474	0.23314			0.14178	0.2617
													-0.32013	-0.00217			9.975e-05	0.015	0.01166	0.00432			9.975e-05	0.015	0.01309	0.00661			0.08459	0.2324			0.13646	0.2619
													-0.44762	-0.00303			0.0001	0	2.59363e-11	3.07589e-11			0.0001	0	8.34433e-12	3.69755e-11			0.08786	0.23327			0.13916	0.26218
													-0.56656	-0.00384			0.00012	0	0	0			0.00012	0	0	0			0.08452	0.23156			0.13133	0.26166
													-0.67702	-0.00459			Step Information: Run=113 (Step: 113/3000)						Step Information: Run=113 (Step: 113/3000)						0.09023	0.23303			0.13739	0.26193
													-0.77396	-0.00524			0	0	0	0			0	0	0	0			0.08686	0.23249			0.14037	0.26237
													-0.81766	-0.00553			2e-05	0	0	0			2e-05	0	0	0			0.08948	0.23208			0.13665	0.26203
													-0.82483	-0.0055			2.501e-05	0.3	0.2337	0.08749			2.501e-05	0.3	0.26131	0.14436			0.09185	0.23312			0.1383	0.26217
													-0.83187	-0.00536			9.501e-05	0.2994	0.23324	0.08732			9.501e-05	0.2994	0.26079	0.14407			0.08487	0.23251			0.13151	0.26068
													-0.84048	-0.00507			9.975e-05	0.015	0.01169	0.00437			9.975e-05	0.015	0.01307	0.00722			0.09204	0.22965			0.13608	0.26143
													-0.85054	-0.00463			0.0001	0	2.58223e-11	3.09894e-11			0.0001	0	2.44684e-19	3.7447e-11			0.09164	0.23077			0.13938	0.26257
													-0.87131	-0.00359			0.00012	0	0	0			0.00012	0	0	0			0.09746	0.23238			0.13448	0.26199
													-0.8804	-0.00315			Step Information: Run=114 (Step: 114/3000)						Step Information: Run=114 (Step: 114/3000)						0.09117	0.2348			0.1322	0.26155
													-0.88918	-0.00277			0	0	0	0			0	0	0	0			0.08813	0.23219			0.14034	0.26254
													-0.89765	-0.00244			2e-05	0	0	0			2e-05	0	0	0			0.08904	0.23146			0.13736	0.26254
													-0.9058	-0.00216			2.501e-05	0.3	0.23277	0.08755			2.501e-05	0.3	0.26239	0.13692			0.08615	0.2316			0.14293	0.26131
													-0.91362	-0.00192			9.501e-05	0.2994	0.23231	0.08737			9.501e-05	0.2994	0.26187	0.13664			0.08817	0.23346			0.13831	0.26201
													-0.92112	-0.00171			9.975e-05	0.015	0.01164	0.00438			9.975e-05	0.015	0.01312	0.00685			0.08885	0.23152			0.13225	0.26112
													-0.9283	-0.00154			0.0001	0	2.60807e-11	-1.25968e-19			0.0001	0	1.64469e-11	-6.44642e-20			0.08771	0.23358			0.14163	0.26187
													-0.93514	-0.00139			0.00012	0	0	0			0.00012	0	0	0			0.08873	0.23193			0.14368	0.26239
													-0.94271	-0.00124			Step Information: Run=115 (Step: 115/3000)						Step Information: Run=115 (Step: 115/3000)						0.08522	0.23264			0.13476	0.26212
													-0.94981	-0.00112			0	0	0	0			0	0	0	0			0.08147	0.22972			0.13526	0.26226
													-0.95646	-0.00101			2e-05	0	0	0			2e-05	0	0	0			0.0918	0.23371			0.13466	0.26123
													-0.96349	-0.000906674			2.501e-05	0.3	0.2324	0.09202			2.501e-05	0.3	0.26068	0.13579			0.09012	0.23219			0.13378	0.2617
													-0.96992	-0.000819383			9.501e-05	0.2994	0.23194	0.09184			9.501e-05	0.2994	0.26016	0.13551			0.09362	0.23096			0.13762	0.26087
													-0.97641	-0.000736512			9.975e-05	0.015	0.01162	0.0046			9.975e-05	0.015	0.01303	0.00679			0.09085	0.2347			0.14192	0.26156
													-0.97775	-0.000719965			0.0001	0	-2.13761e-19	3.18974e-11			0.0001	0	8.59541e-12	0			0.08967	0.23325			0.13894	0.2621
													-0.98031	-0.000717622			0.00012	0	0	0			0.00012	0	0	0			0.08827	0.23068			0.13811	0.26154
													-0.99835	-0.000730778			Step Information: Run=116 (Step: 116/3000)						Step Information: Run=116 (Step: 116/3000)						0.09406	0.23212			0.13699	0.2622
													-0.99648	-0.000729404			0	0	0	0			0	0	0	0			0.09167	0.23225			0.13863	0.26182
													-0.97472	-0.000713477			2e-05	0	0	0			2e-05	0	0	0			0.08872	0.2339			0.13413	0.26009
													-0.93351	-0.000683315			2.501e-05	0.3	0.23315	0.08603			2.501e-05	0.3	0.26276	0.13713			0.09371	0.23259			0.13873	0.26178
													-0.87368	-0.000639518			9.501e-05	0.2994	0.23269	0.08587			9.501e-05	0.2994	0.26223	0.13686			0.08747	0.23349			0.13138	0.26089
													-0.79641	-0.000582961			9.975e-05	0.015	0.01166	0.0043			9.975e-05	0.015	0.01314	0.00686			0.08933	0.23244			0.13833	0.26179
													-0.70326	-0.000514773			0.0001	0	2.59746e-11	3.06813e-11			0.0001	0	7.97803e-12	0			0.09126	0.23338			0.13595	0.26218
													-0.59607	-0.000436314			0.00012	0	0	0			0.00012	0	0	0			0.09294	0.23132			0.13294	0.26174
													-0.47699	-0.000349149			Step Information: Run=117 (Step: 117/3000)						Step Information: Run=117 (Step: 117/3000)						0.09374	0.23202			0.13705	0.2625
													-0.35134	-0.000257172			0	0	0	0			0	0	0	0			0.08887	0.2325			0.13837	0.26185
													-0.21898	-0.000160288			2e-05	0	0	0			2e-05	0	0	0			0.09381	0.23143			0.13148	0.26111
													-0.08244	-6.0347e-05			2.501e-05	0.3	0.23243	0.08417			2.501e-05	0.3	0.26276	0.14019			0.09293	0.23181			0.13685	0.26044
													-2.44929e-16	-1.79284e-19			9.501e-05	0.2994	0.23197	0.08401			9.501e-05	0.2994	0.26224	0.13991			0.08694	0.2333			0.13428	0.26212
																	9.975e-05	0.015	0.01162	0.00421			9.975e-05	0.015	0.01314	0.00701			0.08497	0.23255			0.13704	0.26254
													0	0			0.0001	0	2.61732e-11	3.02792e-11			0.0001	0	7.97514e-12	1.89991e-11			0.09024	0.23256			0.1349	0.26033
													0.12318	7.49634e-05			0.00012	0	0	0			0.00012	0	0	0			0.08367	0.23203			0.13911	0.26214
													0.25875	0.000157462			Step Information: Run=118 (Step: 118/3000)						Step Information: Run=118 (Step: 118/3000)						0.09161	0.23278			0.13732	0.26197
													0.38938	0.000236956			0	0	0	0			0	0	0	0			0.08954	0.23175			0.14031	0.26187
													0.51528	0.000313569			2e-05	0	0	0			2e-05	0	0	0			0.08773	0.23274			0.13664	0.26238
													0.55246	0.000337677			2.501e-05	0.3	0.23328	0.09252			2.501e-05	0.3	0.26011	0.13969			0.09452	0.22989			0.13907	0.26186
													0.57837	0.000360674			9.501e-05	0.2994	0.23282	0.09234			9.501e-05	0.2994	0.25959	0.13941			0.08819	0.23376			0.13971	0.26218
													0.6012	0.000387267			9.975e-05	0.015	0.01166	0.00463			9.975e-05	0.015	0.01301	0.00698			0.08679	0.23324			0.13644	0.26214
													0.62109	0.000416879			0.0001	0	0	1.64025e-19			0.0001	0	1.26142e-19	0			0.08805	0.23368			0.13786	0.26123
													0.64059	0.000453822			0.00012	0	0	0			0.00012	0	0	0			0.08909	0.23408			0.13782	0.2626
													0.65732	0.000494097			Step Information: Run=119 (Step: 119/3000)						Step Information: Run=119 (Step: 119/3000)						0.08729	0.23048			0.13266	0.26124
													0.67141	0.000536481			0	0	0	0			0	0	0	0			0.08817	0.23164			0.13844	0.2616
													0.68526	0.000588567			2e-05	0	0	0			2e-05	0	0	0			0.08848	0.23326			0.13641	0.26172
													0.69661	0.000641863			2.501e-05	0.3	0.23281	0.08513			2.501e-05	0.3	0.26125	0.13311			0.08929	0.23373			0.13994	0.26095
													0.70557	0.000693063			9.501e-05	0.2994	0.23235	0.08496			9.501e-05	0.2994	0.26073	0.13285			0.08901	0.23405			0.13231	0.26088
													0.71442	0.000754215			9.975e-05	0.015	0.01164	0.00426			9.975e-05	0.015	0.01306	0.00666			0.08997	0.23289			0.13593	0.26093
													0.72316	0.000828443			0.0001	0	2.60703e-11	3.04875e-11			0.0001	0	8.24699e-12	1.84639e-11			0.08709	0.23007			0.13413	0.26169
													0.72964	0.000895383			0.00012	0	0	0			0.00012	0	0	0			0.08773	0.23331			0.13679	0.26222
													0.73605	0.000974993			Step Information: Run=120 (Step: 120/3000)						Step Information: Run=120 (Step: 120/3000)						0.08625	0.23004			0.13792	0.26128
													0.7424	0.00107			0	0	0	0			0	0	0	0			0.08561	0.2327			0.13384	0.26182
													0.74659	0.00115			2e-05	0	0	0			2e-05	0	0	0			0.09175	0.23208			0.13672	0.26254
													0.75076	0.00124			2.501e-05	0.3	0.23312	0.08714			2.501e-05	0.3	0.2618	0.13646			0.08362	0.23202			0.15053	0.2618
													0.75489	0.00134			9.501e-05	0.2994	0.23265	0.08697			9.501e-05	0.2994	0.26128	0.13619			0.08801	0.23369			0.13689	0.26232
													0.759	0.00146			9.975e-05	0.015	0.01166	0.00436			9.975e-05	0.015	0.01309	0.00682			0.08738	0.23224			0.14052	0.2617
													0.76307	0.00161			0.0001	0	0	3.09147e-11			0.0001	0	-2.41591e-19	1.81145e-11			0.08693	0.23085			0.13089	0.26119
													0.7651	0.0017			0.00012	0	0	0			0.00012	0	0	0			0.08978	0.2335			0.13616	0.26166
													0.76712	0.0018			Step Information: Run=121 (Step: 121/3000)						Step Information: Run=121 (Step: 121/3000)						0.08706	0.23334			0.13915	0.26104
													0.76913	0.00191			0	0	0	0			0	0	0	0			0.08966	0.23428			0.13635	0.2618
													0.77114	0.00203			2e-05	0	0	0			2e-05	0	0	0			0.09144	0.23299			0.13699	0.2618
													0.77313	0.00217			2.501e-05	0.3	0.23138	0.09105			2.501e-05	0.3	0.26209	0.13578			0.08989	0.2324			0.13965	0.26137
													0.77512	0.00234			9.501e-05	0.2994	0.23091	0.09087			9.501e-05	0.2994	0.26157	0.13551			0.08625	0.23109			0.1364	0.26162
													0.7771	0.00253			9.975e-05	0.015	0.01157	0.00455			9.975e-05	0.015	0.0131	0.00679			0.09175	0.23277			0.13883	0.26261
													0.77907	0.00276			0.0001	0	0	3.17082e-11			0.0001	0	8.29801e-12	1.88198e-11			0.09184	0.2318			0.1325	0.26129
													0.78104	0.003			0.00012	0	0	0			0.00012	0	0	0			0.09158	0.23339			0.13268	0.26175
													0.86129	0.003			Step Information: Run=122 (Step: 122/3000)						Step Information: Run=122 (Step: 122/3000)						0.08783	0.23363			0.1385	0.26095
													0.92429	0.003			0	0	0	0			0	0	0	0			0.08742	0.2326			0.13399	0.26088
													0.96885	0.003			2e-05	0	0	0			2e-05	0	0	0			0.08519	0.23144			0.13845	0.26156
													0.99408	0.003			2.501e-05	0.3	0.23299	0.09201			2.501e-05	0.3	0.26283	0.1378			0.08536	0.2327			0.13901	0.26094
													0.99947	0.003			9.501e-05	0.2994	0.23252	0.09183			9.501e-05	0.2994	0.2623	0.13753			0.09058	0.23342			0.1377	0.2617
													0.98493	0.003			9.975e-05	0.015	0.01165	0.0046			9.975e-05	0.015	0.01314	0.00689			0.0939	0.23097			0.13768	0.26166
													0.95073	0.003			0.0001	0	2.11915e-19	3.18955e-11			0.0001	0	1.62821e-11	1.88608e-11			0.0822	0.2314			0.13945	0.26325
													0.89756	0.003			0.00012	0	0	0			0.00012	0	0	0			0.08722	0.23244			0.13679	0.26182
													0.82648	0.003			Step Information: Run=123 (Step: 123/3000)						Step Information: Run=123 (Step: 123/3000)						0.09061	0.23403			0.13213	0.2616
													0.73891	0.003			0	0	0	0			0	0	0	0			0.09345	0.233			0.13727	0.26162
													0.6366	0.003			2e-05	0	0	0			2e-05	0	0	0			0.0857	0.23233			0.13611	0.2613
													0.52159	0.003			2.501e-05	0.3	0.23252	0.08904			2.501e-05	0.3	0.26121	0.13652			0.09656	0.23001			0.13508	0.2615
													0.4918	0.003			9.501e-05	0.2994	0.23206	0.08886			9.501e-05	0.2994	0.26069	0.13624			0.08853	0.23329			0.13413	0.26168
													0.36713	0.00224			9.975e-05	0.015	0.01163	0.00445			9.975e-05	0.015	0.01306	0.00683			0.08976	0.23253			0.13078	0.26069
													0.23546	0.00144			0.0001	0	2.61493e-11	4.16951e-20			0.0001	0	8.52488e-12	1.76127e-11			0.0903	0.23221			0.1328	0.26177
													0.0993	0.00060564			0.00012	0	0	0			0.00012	0	0	0			0.08555	0.23133			0.1386	0.26186
													-0.00107	-6.51551e-06			Step Information: Run=124 (Step: 124/3000)						Step Information: Run=124 (Step: 124/3000)						0.08719	0.23061			0.14517	0.26167
													-0.12639	-0.000770892			0	0	0	0			0	0	0	0			0.086	0.22878			0.13839	0.26185
													-0.26187	-0.0016			2e-05	0	0	0			2e-05	0	0	0			0.09778	0.23275			0.13611	0.26129
													-0.39236	-0.00239			2.501e-05	0.3	0.23178	0.08414			2.501e-05	0.3	0.26292	0.1385			0.08425	0.23136			0.14188	0.26165
													-0.51536	-0.00314			9.501e-05	0.2994	0.23131	0.08398			9.501e-05	0.2994	0.26239	0.13822			0.08474	0.23246			0.13238	0.26188
													-0.63096	-0.00385			9.975e-05	0.015	0.01159	0.00421			9.975e-05	0.015	0.01315	0.00692			0.09025	0.23449			0.1378	0.26148
													-0.73398	-0.00448			0.0001	0	-2.15737e-19	3.02726e-11			0.0001	0	8.1187e-12	1.8223e-11			0.0867	0.23319			0.1373	0.26199
													-0.82235	-0.00502			0.00012	0	0	0			0.00012	0	0	0			0.08796	0.23367			0.13639	0.26179
													-0.86604	-0.00528			Step Information: Run=125 (Step: 125/3000)						Step Information: Run=125 (Step: 125/3000)						0.09083	0.23369			0.13523	0.26168
													-0.87225	-0.00524			0	0	0	0			0	0	0	0			0.09446	0.23117			0.13601	0.2626
													-0.87982	-0.00509			2e-05	0	0	0			2e-05	0	0	0			0.08615	0.23146			0.14078	0.26204
													-0.88718	-0.00485			2.501e-05	0.3	0.23047	0.08528			2.501e-05	0.3	0.26326	0.13881			0.08262	0.23156			0.13859	0.26185
													-0.89711	-0.00441			9.501e-05	0.2994	0.23001	0.08511			9.501e-05	0.2994	0.26273	0.13854			0.0871	0.23313			0.13536	0.26135
													-0.91693	-0.00341			9.975e-05	0.015	0.01152	0.00426			9.975e-05	0.015	0.01316	0.00694			0.08815	0.23156			0.1373	0.26164
													-0.92548	-0.00299			0.0001	0	0	4.24379e-20			0.0001	0	7.93867e-12	3.72916e-11			0.08507	0.23258			0.13498	0.26153
													-0.93359	-0.00262			0.00012	0	0	0			0.00012	0	0	0			0.09063	0.2321			0.13584	0.26089
													-0.94018	-0.00235			Step Information: Run=126 (Step: 126/3000)						Step Information: Run=126 (Step: 126/3000)						0.08885	0.23399			0.13723	0.26176
													-0.94643	-0.00211			0	0	0	0			0	0	0	0			0.08988	0.23171			0.14091	0.26248
													-0.9533	-0.00187			2e-05	0	0	0			2e-05	0	0	0			0.09153	0.23312			0.13671	0.2624
													-0.95971	-0.00167			2.501e-05	0.3	0.23226	0.08373			2.501e-05	0.3	0.26204	0.14255			0.09063	0.23168			0.13661	0.26158
													-0.96566	-0.0015			9.501e-05	0.2994	0.2318	0.08357			9.501e-05	0.2994	0.26152	0.14227			0.09022	0.23188			0.13584	0.26186
													-0.97114	-0.00135			9.975e-05	0.015	0.01161	0.00419			9.975e-05	0.015	0.0131	0.00713			0.0913	0.23092			0.1403	0.26247
													-0.97683	-0.00121			0.0001	0	2.62216e-11	3.01812e-11			0.0001	0	8.09367e-12	2.09997e-11			0.08741	0.23347			0.13143	0.2612
													-0.9819	-0.00109			0.00012	0	0	0			0.00012	0	0	0			0.08467	0.23212			0.13199	0.26177
													-0.98686	-0.000978951			Step Information: Run=127 (Step: 127/3000)						Step Information: Run=127 (Step: 127/3000)						0.08806	0.23371			0.13693	0.26163
													-0.99103	-0.000883869			0	0	0	0			0	0	0	0			0.09387	0.23153			0.13705	0.26151
													-0.99474	-0.000795194			2e-05	0	0	0			2e-05	0	0	0			0.08596	0.23293			0.13405	0.26182
													-0.99747	-0.000720789			2.501e-05	0.3	0.23134	0.0861			2.501e-05	0.3	0.26283	0.13683			0.09105	0.23332			0.13688	0.26112
													-0.99933	-0.000652047			9.501e-05	0.2994	0.23088	0.08593			9.501e-05	0.2994	0.26231	0.13656			0.08559	0.23279			0.13446	0.26182
													-0.99954	-0.000640797			9.975e-05	0.015	0.01157	0.00431			9.975e-05	0.015	0.01314	0.00684			0.08711	0.23336			0.13441	0.26154
													-0.99993	-0.000638267			0.0001	0	0	3.06949e-11			0.0001	0	2.35058e-19	3.72112e-11			0.08995	0.23149			0.14208	0.26158
													-0.99158	-0.00063293			0.00012	0	0	0			0.00012	0	0	0			0.08635	0.23142			0.13638	0.26211
													-0.96344	-0.000614968			Step Information: Run=128 (Step: 128/3000)						Step Information: Run=128 (Step: 128/3000)						0.08412	0.23023			0.1381	0.26195
													-0.91607	-0.000584736			0	0	0	0			0	0	0	0			0.08838	0.23383			0.1336	0.2613
													-0.85043	-0.000542836			2e-05	0	0	0			2e-05	0	0	0			0.08305	0.23141			0.13838	0.26204
													-0.76782	-0.000490106			2.501e-05	0.3	0.234	0.08938			2.501e-05	0.3	0.26183	0.13492			0.0857	0.22923			0.13543	0.262
													-0.66989	-0.000427596			9.501e-05	0.2994	0.23353	0.0892			9.501e-05	0.2994	0.26131	0.13465			0.09467	0.23094			0.13672	0.2609
													-0.5586	-0.000356555			9.975e-05	0.015	0.0117	0.00447			9.975e-05	0.015	0.01309	0.00675			0.08238	0.23145			0.13517	0.2615
													-0.43615	-0.0002784			0.0001	0	2.57392e-11	4.16279e-20			0.0001	0	8.35731e-12	1.79782e-11			0.08374	0.23206			0.13584	0.26165
													-0.308	-0.000196599			0.00012	0	0	0			0.00012	0	0	0			0.08489	0.22982			0.1403	0.26254
													-0.17397	-0.000111047			Step Information: Run=129 (Step: 129/3000)						Step Information: Run=129 (Step: 129/3000)						0.09544	0.23433			0.13696	0.26243
													-0.03976	-2.53803e-05			0	0	0	0			0	0	0	0			0.08719	0.23325			0.14128	0.26182
													-2.44929e-16	-1.5634e-19			2e-05	0	0	0			2e-05	0	0	0			0.08931	0.23273			0.13793	0.26179
																	2.501e-05	0.3	0.23268	0.08587			2.501e-05	0.3	0.26103	0.13321			0.0879	0.23324			0.13915	0.26228
													0	0			9.501e-05	0.2994	0.23222	0.0857			9.501e-05	0.2994	0.26051	0.13295			0.08319	0.23184			0.13338	0.26208
													0.12318	9.67995e-05			9.975e-05	0.015	0.01163	0.00429			9.975e-05	0.015	0.01305	0.00666			0.08726	0.23127			0.13583	0.26221
													0.25875	0.000203328			0.0001	0	2.61046e-11	-8.46409e-20			0.0001	0	1.69518e-11	0			0.08792	0.23172			0.13222	0.26152
													0.38938	0.000305978			0.00012	0	0	0			0.00012	0	0	0			0.08803	0.23279			0.13579	0.26215
													0.51528	0.000404908			Step Information: Run=130 (Step: 130/3000)						Step Information: Run=130 (Step: 130/3000)						0.08497	0.23228			0.13925	0.26138
													0.54194	0.000428275			0	0	0	0			0	0	0	0			0.0801	0.23056			0.13959	0.26305
													0.56548	0.000457054			2e-05	0	0	0			2e-05	0	0	0			0.09673	0.23483			0.13269	0.26027
													0.58603	0.00049058			2.501e-05	0.3	0.23365	0.09054			2.501e-05	0.3	0.26291	0.1364			0.08178	0.23126			0.13892	0.2619
													0.60371	0.000527782			9.501e-05	0.2994	0.23319	0.09036			9.501e-05	0.2994	0.26239	0.13613			0.08848	0.23309			0.13811	0.26215
													0.62109	0.000574618			9.975e-05	0.015	0.01168	0.00453			9.975e-05	0.015	0.01315	0.00682			0.09117	0.23267			0.13774	0.26236
													0.63575	0.000624952			0.0001	0	0	3.16083e-11			0.0001	0	1.6251e-11	3.71919e-11			0.08963	0.23268			0.13468	0.26227
													0.6478	0.000676472			0.00012	0	0	0			0.00012	0	0	0			0.09178	0.23281			0.13694	0.26221
													0.65969	0.000739589			Step Information: Run=131 (Step: 131/3000)						Step Information: Run=131 (Step: 131/3000)						0.08792	0.23271			0.13778	0.26286
													0.66908	0.000801112			0	0	0	0			0	0	0	0			0.08937	0.23179			0.13712	0.26177
													0.67836	0.000875675			2e-05	0	0	0			2e-05	0	0	0			0.08674	0.23169			0.13907	0.26155
													0.68526	0.000942757			2.501e-05	0.3	0.23314	0.08825			2.501e-05	0.3	0.26254	0.13716			0.08913	0.23122			0.14081	0.26184
													0.69209	0.00102			9.501e-05	0.2994	0.23267	0.08808			9.501e-05	0.2994	0.26202	0.13689			0.09046	0.23223			0.13573	0.26252
													0.69886	0.00112			9.975e-05	0.015	0.01166	0.00441			9.975e-05	0.015	0.01313	0.00686			0.08244	0.23154			0.13575	0.26211
													0.70557	0.00124			0.0001	0	2.59792e-11	-2.09248e-19			0.0001	0	8.2171e-12	3.72253e-11			0.0861	0.23298			0.13399	0.26141
													0.71001	0.00133			0.00012	0	0	0			0.00012	0	0	0			0.09152	0.23266			0.13578	0.26167
													0.71442	0.00144			Step Information: Run=132 (Step: 132/3000)						Step Information: Run=132 (Step: 132/3000)						0.08578	0.23192			0.13769	0.26191
													0.71881	0.00157			0	0	0	0			0	0	0	0			0.09113	0.23144			0.13997	0.26113
													0.72316	0.00173			2e-05	0	0	0			2e-05	0	0	0			0.0919	0.2334			0.13682	0.26112
													0.72533	0.00183			2.501e-05	0.3	0.23201	0.08702			2.501e-05	0.3	0.26331	0.13855			0.09179	0.23449			0.13751	0.26107
													0.72748	0.00193			9.501e-05	0.2994	0.23155	0.08685			9.501e-05	0.2994	0.26278	0.13828			0.09729	0.23285			0.13563	0.26233
													0.72964	0.00205			9.975e-05	0.015	0.0116	0.00435			9.975e-05	0.015	0.01317	0.00693			0.09394	0.23559			0.13902	0.26219
													0.73178	0.00218			0.0001	0	2.62897e-11	4.20927e-20			0.0001	0	1.61024e-11	3.72819e-11			0.08767	0.23281			0.13997	0.26258
													0.73392	0.00233			0.00012	0	0	0			0.00012	0	0	0			0.08919	0.23359			0.13343	0.26178
													0.73605	0.00251			Step Information: Run=133 (Step: 133/3000)						Step Information: Run=133 (Step: 133/3000)						0.08759	0.23337			0.13563	0.26178
													0.73817	0.00272			0	0	0	0			0	0	0	0			0.08916	0.23411			0.14037	0.26215
													0.74029	0.00296			2e-05	0	0	0			2e-05	0	0	0			0.08522	0.23147			0.13442	0.26229
													0.7424	0.003			2.501e-05	0.3	0.23267	0.08737			2.501e-05	0.3	0.26242	0.13705			0.08895	0.23064			0.14083	0.26125
													0.82893	0.003			9.501e-05	0.2994	0.2322	0.0872			9.501e-05	0.2994	0.2619	0.13678			0.09129	0.23363			0.13259	0.26159
													0.89947	0.003			9.975e-05	0.015	0.01163	0.00437			9.975e-05	0.015	0.01312	0.00685			0.09162	0.23243			0.13513	0.26173
													0.95207	0.003			0.0001	0	0	3.09643e-11			0.0001	0	8.30281e-12	1.82542e-11			0.09109	0.23117			0.13329	0.26152
													0.98567	0.003			0.00012	0	0	0			0.00012	0	0	0			0.08571	0.23283			0.14073	0.26229
													0.9996	0.003			Step Information: Run=134 (Step: 134/3000)						Step Information: Run=134 (Step: 134/3000)						0.09102	0.23081			0.13959	0.2616
													0.99359	0.003			0	0	0	0			0	0	0	0			0.08708	0.23175			0.13441	0.26216
													0.96776	0.003			2e-05	0	0	0			2e-05	0	0	0			0.0829	0.23085			0.14375	0.2619
													0.92261	0.003			2.501e-05	0.3	0.23472	0.09034			2.501e-05	0.3	0.26173	0.13809			0.08322	0.22988			0.14027	0.26253
													0.85906	0.003			9.501e-05	0.2994	0.23426	0.09016			9.501e-05	0.2994	0.26121	0.13782			0.09082	0.23429			0.13853	0.26072
													0.77836	0.003			9.975e-05	0.015	0.01174	0.00452			9.975e-05	0.015	0.01309	0.0069			0.08742	0.23347			0.13614	0.26082
													0.68214	0.003			0.0001	0	2.5536e-11	3.15679e-11			0.0001	0	0	1.90434e-11			0.08906	0.23287			0.13682	0.26275
													0.5723	0.003			0.00012	0	0	0			0.00012	0	0	0			0.09307	0.2294			0.13767	0.262
													0.46779	0.003			Step Information: Run=135 (Step: 135/3000)						Step Information: Run=135 (Step: 135/3000)						0.08744	0.23221			0.13667	0.26146
													0.44543	0.00286			0	0	0	0			0	0	0	0			0.08691	0.23228			0.13752	0.26235
													0.31782	0.00204			2e-05	0	0	0			2e-05	0	0	0			0.08941	0.23131			0.1341	0.26182
													0.18414	0.00118			2.501e-05	0.3	0.23279	0.08949			2.501e-05	0.3	0.26199	0.13458			0.08884	0.23399			0.13706	0.26237
													0.04695	0.000301933			9.501e-05	0.2994	0.23233	0.08931			9.501e-05	0.2994	0.26147	0.13431			0.09161	0.23496			0.13835	0.2606
													0.03439	0.000221187			9.975e-05	0.015	0.01164	0.00447			9.975e-05	0.015	0.0131	0.00673			0.08387	0.23052			0.13799	0.26215
													-0.000156676	-1.00757e-06			0.0001	0	2.60741e-11	0			0.0001	0	8.36566e-12	1.83679e-11			0.09294	0.23384			0.13336	0.26147
													-0.12237	-0.000786964			0.00012	0	0	0			0.00012	0	0	0			0.08956	0.23342			0.13589	0.26121
													-0.25796	-0.00166			Step Information: Run=136 (Step: 136/3000)						Step Information: Run=136 (Step: 136/3000)						0.09003	0.23305			0.13506	0.2608
													-0.38863	-0.0025			0	0	0	0			0	0	0	0			0.08509	0.2326			0.13321	0.26179
													-0.51188	-0.00329			2e-05	0	0	0			2e-05	0	0	0			0.08992	0.23057			0.13317	0.26085
													-0.62781	-0.00404			2.501e-05	0.3	0.23429	0.08912			2.501e-05	0.3	0.26197	0.13717			0.08868	0.23317			0.13664	0.26097
													-0.73122	-0.0047			9.501e-05	0.2994	0.23383	0.08894			9.501e-05	0.2994	0.26145	0.1369			0.08824	0.23207			0.13562	0.26233
													-0.79599	-0.00511			9.975e-05	0.015	0.01171	0.00446			9.975e-05	0.015	0.0131	0.00686			0.08479	0.23217			0.14168	0.26161
													-0.80353	-0.00508			0.0001	0	2.56572e-11	3.13233e-11			0.0001	0	8.56902e-12	1.83292e-11			0.09248	0.23084			0.13763	0.26113
													-0.81095	-0.00495			0.00012	0	0	0			0.00012	0	0	0			0.08782	0.23254			0.13784	0.26128
													-0.82004	-0.00469			Step Information: Run=137 (Step: 137/3000)						Step Information: Run=137 (Step: 137/3000)						0.08858	0.22991			0.13801	0.26075
													-0.83068	-0.00428			0	0	0	0			0	0	0	0			0.08514	0.23172			0.13367	0.26169
													-0.85272	-0.00332			2e-05	0	0	0			2e-05	0	0	0			0.08584	0.23133			0.14386	0.26311
													-0.86242	-0.00292			2.501e-05	0.3	0.23135	0.08689			2.501e-05	0.3	0.26172	0.13472			0.08953	0.23279			0.13928	0.26218
													-0.8718	-0.00256			9.501e-05	0.2994	0.23089	0.08672			9.501e-05	0.2994	0.26119	0.13445			0.09267	0.2312			0.13885	0.26247
													-0.88088	-0.00226			9.975e-05	0.015	0.01157	0.00434			9.975e-05	0.015	0.01309	0.00674			0.08377	0.23057			0.13538	0.26134
													-0.88965	-0.002			0.0001	0	-2.17096e-19	3.08625e-11			0.0001	0	-2.42132e-19	1.92483e-11			0.08421	0.23186			0.13735	0.26201
													-0.8981	-0.00178			0.00012	0	0	0			0.00012	0	0	0			0.08963	0.2341			0.13208	0.26156
													-0.90623	-0.00159			Step Information: Run=138 (Step: 138/3000)						Step Information: Run=138 (Step: 138/3000)						0.08698	0.23308			0.13389	0.26145
													-0.91403	-0.00143			0	0	0	0			0	0	0	0			0.08463	0.2311			0.13783	0.26212
													-0.92152	-0.00129			2e-05	0	0	0			2e-05	0	0	0			0.09265	0.23094			0.1315	0.26075
													-0.92983	-0.00115			2.501e-05	0.3	0.23204	0.08561			2.501e-05	0.3	0.26183	0.14099			0.09083	0.23329			0.13621	0.26223
													-0.9377	-0.00103			9.501e-05	0.2994	0.23158	0.08544			9.501e-05	0.2994	0.2613	0.14071			0.08372	0.23206			0.13377	0.26188
													-0.94511	-0.000935604			9.975e-05	0.015	0.0116	0.00428			9.975e-05	0.015	0.01309	0.00705			0.08617	0.2328			0.13706	0.26222
													-0.95303	-0.00083982			0.0001	0	2.14908e-19	4.23721e-20			0.0001	0	-2.41425e-19	1.88147e-11			0.09075	0.23466			0.13592	0.26201
													-0.95979	-0.000764709			0.00012	0	0	0			0.00012	0	0	0			0.08455	0.23238			0.13969	0.26191
													-0.96282	-0.000762763			Step Information: Run=139 (Step: 139/3000)						Step Information: Run=139 (Step: 139/3000)						0.08663	0.23318			0.1392	0.2621
													-0.99128	-0.000785218			0	0	0	0			0	0	0	0			0.08518	0.232			0.13456	0.26173
													-0.99996	-0.000792094			2e-05	0	0	0			2e-05	0	0	0			0.09264	0.23182			0.13213	0.26168
													-0.98869	-0.000783166			2.501e-05	0.3	0.23276	0.09455			2.501e-05	0.3	0.262	0.13606			0.08809	0.2329			0.13896	0.26231
													-0.95769	-0.000758612			9.501e-05	0.2994	0.23229	0.09437			9.501e-05	0.2994	0.26148	0.13579			0.08955	0.23268			0.1383	0.26132
													-0.90758	-0.000718922			9.975e-05	0.015	0.01164	0.00473			9.975e-05	0.015	0.0131	0.0068			0.08084	0.23034			0.14119	0.26097
													-0.83937	-0.000664887			0.0001	0	-2.12643e-19	3.23769e-11			0.0001	0	1.65925e-11	0			0.08724	0.23186			0.13737	0.26149
													-0.75441	-0.000597586			0.00012	0	0	0			0.00012	0	0	0			0.08641	0.23234			0.13461	0.26232
													-0.65439	-0.000518362			Step Information: Run=140 (Step: 140/3000)						Step Information: Run=140 (Step: 140/3000)						0.08556	0.22963			0.13733	0.26189
													-0.54132	-0.000428794			0	0	0	0			0	0	0	0			0.0866	0.23244			0.13616	0.2606
													-0.41745	-0.000330672			2e-05	0	0	0			2e-05	0	0	0			0.08601	0.23294			0.13538	0.26192
													-0.28826	-0.000228335			2.501e-05	0.3	0.23089	0.08626			2.501e-05	0.3	0.26145	0.13529			0.08896	0.23192			0.14029	0.26139
													-0.15356	-0.000121642			9.501e-05	0.2994	0.23043	0.08609			9.501e-05	0.2994	0.26093	0.13503			0.09191	0.23197			0.1328	0.26152
													-0.01908	-1.51173e-05			9.975e-05	0.015	0.01154	0.00431			9.975e-05	0.015	0.01307	0.00676			0.08827	0.23261			0.13603	0.26101
													-2.44929e-16	-1.94015e-19			0.0001	0	-2.18547e-19	-8.44861e-20			0.0001	0	2.43814e-19	3.71398e-11			0.08454	0.23126			0.13762	0.26078
																	0.00012	0	0	0			0.00012	0	0	0			0.09219	0.23221			0.14343	0.2621
													0	0			Step Information: Run=141 (Step: 141/3000)						Step Information: Run=141 (Step: 141/3000)						0.08723	0.23211			0.13256	0.26122
													0.12318	8.3577e-05			0	0	0	0			0	0	0	0			0.08711	0.2315			0.13883	0.26238
													0.25875	0.000175554			2e-05	0	0	0			2e-05	0	0	0			0.09337	0.22898			0.13726	0.26104
													0.38938	0.000264183			2.501e-05	0.3	0.23169	0.08901			2.501e-05	0.3	0.26247	0.13652			0.09079	0.23188			0.13673	0.26187
													0.4881	0.000332405			9.501e-05	0.2994	0.23123	0.08884			9.501e-05	0.2994	0.26195	0.13625			0.08685	0.23068			0.14381	0.26205
													0.51258	0.00035554			9.975e-05	0.015	0.01158	0.00445			9.975e-05	0.015	0.01312	0.00683			0.09466	0.23062			0.14211	0.2617
													0.53665	0.000385206			0.0001	0	-2.16007e-19	3.1302e-11			0.0001	0	8.06572e-12	1.73278e-11			0.08973	0.23273			0.13842	0.26193
													0.55769	0.000418694			0.00012	0	0	0			0.00012	0	0	0			0.08712	0.23009			0.13771	0.26243
													0.5758	0.000455279			Step Information: Run=142 (Step: 142/3000)						Step Information: Run=142 (Step: 142/3000)						0.08977	0.2325			0.13768	0.26154
													0.59111	0.000493799			0	0	0	0			0	0	0	0			0.08767	0.23304			0.14375	0.2623
													0.60621	0.000541119			2e-05	0	0	0			2e-05	0	0	0			0.08655	0.22982			0.14009	0.26148
													0.61863	0.000589488			2.501e-05	0.3	0.23348	0.08774			2.501e-05	0.3	0.26259	0.13734			0.08649	0.23221			0.13292	0.26152
													0.63089	0.000648798			9.501e-05	0.2994	0.23302	0.08757			9.501e-05	0.2994	0.26206	0.13707			0.08879	0.23285			0.13409	0.26222
													0.64059	0.000706754			9.975e-05	0.015	0.01167	0.00439			9.975e-05	0.015	0.01313	0.00687			0.08656	0.2317			0.1359	0.262
													0.65019	0.000777264			0.0001	0	2.58833e-11	4.19504e-20			0.0001	0	0	3.72333e-11			0.08932	0.23416			0.13801	0.26139
													0.65732	0.000840999			0.00012	0	0	0			0.00012	0	0	0			0.08473	0.23225			0.13486	0.26193
													0.66439	0.000916975			Step Information: Run=143 (Step: 143/3000)						Step Information: Run=143 (Step: 143/3000)						0.09058	0.23247			0.13842	0.2619
													0.67141	0.00101			0	0	0	0			0	0	0	0			0.08895	0.23403			0.13171	0.2614
													0.67605	0.00108			2e-05	0	0	0			2e-05	0	0	0			0.0904	0.23204			0.13498	0.26233
													0.68067	0.00117			2.501e-05	0.3	0.23359	0.08719			2.501e-05	0.3	0.26176	0.13062			0.08755	0.23257			0.1347	0.26169
													0.68526	0.00127			9.501e-05	0.2994	0.23313	0.08702			9.501e-05	0.2994	0.26123	0.13037			0.09384	0.23167			0.13656	0.26191
													0.68982	0.00139			9.975e-05	0.015	0.01168	0.00436			9.975e-05	0.015	0.01309	0.00653			0.09031	0.23203			0.13781	0.26178
													0.69209	0.00146			0.0001	0	2.58533e-11	3.09267e-11			0.0001	0	1.66836e-11	3.68745e-11			0.08602	0.23289			0.13463	0.2617
													0.69436	0.00153			0.00012	0	0	0			0.00012	0	0	0			0.08587	0.23219			0.13547	0.26148
													0.69661	0.00162			Step Information: Run=144 (Step: 144/3000)						Step Information: Run=144 (Step: 144/3000)						0.08558	0.23278			0.13364	0.26202
													0.69886	0.00171			0	0	0	0			0	0	0	0			0.08674	0.23088			0.13117	0.26144
													0.70111	0.00182			2e-05	0	0	0			2e-05	0	0	0			0.09058	0.2311			0.14024	0.26191
													0.70334	0.00194			2.501e-05	0.3	0.23311	0.08939			2.501e-05	0.3	0.2618	0.13517			0.09046	0.2316			0.1338	0.26163
													0.70557	0.00208			9.501e-05	0.2994	0.23265	0.08921			9.501e-05	0.2994	0.26127	0.1349			0.09457	0.23049			0.13524	0.2609
													0.7078	0.00225			9.975e-05	0.015	0.01166	0.00447			9.975e-05	0.015	0.01309	0.00676			0.09293	0.23151			0.13353	0.26128
													0.71001	0.00244			0.0001	0	2.59861e-11	-8.32491e-20			0.0001	0	8.08496e-12	1.94928e-11			0.08194	0.23134			0.13854	0.26282
													0.71222	0.00267			0.00012	0	0	0			0.00012	0	0	0			0.08993	0.23206			0.13542	0.26065
													0.71442	0.00294			Step Information: Run=145 (Step: 145/3000)						Step Information: Run=145 (Step: 145/3000)						0.09247	0.23277			0.1396	0.26309
													0.71662	0.003			0	0	0	0			0	0	0	0			0.08535	0.23232			0.13881	0.26211
													0.80691	0.003			2e-05	0	0	0			2e-05	0	0	0			0.0918	0.23351			0.13883	0.26139
													0.88209	0.003			2.501e-05	0.3	0.23399	0.08919			2.501e-05	0.3	0.26181	0.13389			0.08828	0.23284			0.13605	0.26165
													0.93966	0.003			9.501e-05	0.2994	0.23353	0.08902			9.501e-05	0.2994	0.26129	0.13362			0.08392	0.2306			0.14057	0.26253
													0.97849	0.003			9.975e-05	0.015	0.0117	0.00446			9.975e-05	0.015	0.01309	0.00669			0.08316	0.23174			0.13579	0.26165
													0.9978	0.003			0.0001	0	0	3.13377e-11			0.0001	0	0	1.90916e-11			0.09043	0.23218			0.13726	0.2614
													0.99719	0.003			0.00012	0	0	0			0.00012	0	0	0			0.09535	0.23477			0.13303	0.26119
													0.97669	0.003			Step Information: Run=146 (Step: 146/3000)						Step Information: Run=146 (Step: 146/3000)						0.0918	0.23424			0.14062	0.26205
													0.9367	0.003			0	0	0	0			0	0	0	0			0.08732	0.23063			0.13937	0.26234
													0.87803	0.003			2e-05	0	0	0			2e-05	0	0	0			0.0854	0.23103			0.13962	0.26152
													0.80183	0.003			2.501e-05	0.3	0.23028	0.08333			2.501e-05	0.3	0.26193	0.13731			0.0938	0.23249			0.13342	0.26108
													0.70963	0.003			9.501e-05	0.2994	0.22982	0.08316			9.501e-05	0.2994	0.2614	0.13704			0.08678	0.23324			0.13777	0.26191
													0.60328	0.003			9.975e-05	0.015	0.01151	0.00417			9.975e-05	0.015	0.0131	0.00687			0.08571	0.23283			0.14381	0.2608
													0.48489	0.003			0.0001	0	0	3.00918e-11			0.0001	0	0	0			0.08769	0.23041			0.13411	0.26082
													0.45718	0.003			0.00012	0	0	0			0.00012	0	0	0			0.08686	0.23233			0.1347	0.26192
													0.33027	0.00216			Step Information: Run=147 (Step: 147/3000)						Step Information: Run=147 (Step: 147/3000)						0.08289	0.23132			0.13068	0.26076
													0.19706	0.00129			0	0	0	0			0	0	0	0			0.08912	0.2315			0.13878	0.26195
													0.06009	0.000393808			2e-05	0	0	0			2e-05	0	0	0			0.08611	0.23243			0.1364	0.26151
													0.000437353	2.86619e-06			2.501e-05	0.3	0.23061	0.0889			2.501e-05	0.3	0.26164	0.13552			0.08923	0.23296			0.13872	0.26143
													-0.11242	-0.000736755			9.501e-05	0.2994	0.23015	0.08872			9.501e-05	0.2994	0.26112	0.13525			0.08657	0.23223			0.13666	0.26235
													-0.24827	-0.00163			9.975e-05	0.015	0.01153	0.00445			9.975e-05	0.015	0.01308	0.00678			0.08391	0.22941			0.13813	0.26178
													-0.37937	-0.00249			0.0001	0	-2.19422e-19	1.25166e-19			0.0001	0	8.14503e-12	1.89513e-11			0.09379	0.23246			0.13604	0.26188
													-0.50325	-0.0033			0.00012	0	0	0			0.00012	0	0	0			0.09183	0.23289			0.13938	0.26166
													-0.61998	-0.00406			Step Information: Run=148 (Step: 148/3000)						Step Information: Run=148 (Step: 148/3000)						0.08837	0.23034			0.13146	0.26163
													-0.72435	-0.00475			0	0	0	0			0	0	0	0			0.09125	0.23386			0.14017	0.26177
													-0.79372	-0.0052			2e-05	0	0	0			2e-05	0	0	0			0.08881	0.23398			0.1359	0.26258
													-0.80131	-0.00517			2.501e-05	0.3	0.23274	0.09197			2.501e-05	0.3	0.26211	0.13334			0.08557	0.23139			0.14177	0.26167
													-0.80876	-0.00504			9.501e-05	0.2994	0.23228	0.09178			9.501e-05	0.2994	0.26158	0.13307			0.08901	0.23405			0.13962	0.26215
													-0.81609	-0.00483			9.975e-05	0.015	0.01164	0.0046			9.975e-05	0.015	0.01311	0.00667			0.0871	0.23237			0.13749	0.26233
													-0.82683	-0.00443			0.0001	0	2.60882e-11	-4.1116e-20			0.0001	0	8.43962e-12	3.70374e-11			0.08671	0.23231			0.13054	0.2612
													-0.85076	-0.00336			0.00012	0	0	0			0.00012	0	0	0			0.09027	0.2345			0.13669	0.26105
													-0.86052	-0.00295			Step Information: Run=149 (Step: 149/3000)						Step Information: Run=149 (Step: 149/3000)						0.09302	0.23375			0.13955	0.26136
													-0.86997	-0.00259			0	0	0	0			0	0	0	0			0.08605	0.23292			0.13465	0.26123
													-0.87911	-0.00228			2e-05	0	0	0			2e-05	0	0	0			0.08713	0.23091			0.13906	0.26181
													-0.88794	-0.00201			2.501e-05	0.3	0.23323	0.09325			2.501e-05	0.3	0.26135	0.13814			0.09536	0.23			0.13444	0.26177
													-0.89645	-0.00179			9.501e-05	0.2994	0.23276	0.09306			9.501e-05	0.2994	0.26083	0.13787			0.09134	0.2296			0.13389	0.26169
													-0.90464	-0.0016			9.975e-05	0.015	0.01166	0.00466			9.975e-05	0.015	0.01307	0.00691			0.08715	0.23059			0.13778	0.26139
													-0.91251	-0.00143			0.0001	0	0	3.21327e-11			0.0001	0	8.65714e-12	3.72658e-11			0.08736	0.23285			0.137	0.26192
													-0.92006	-0.00129			0.00012	0	0	0			0.00012	0	0	0			0.08864	0.23277			0.13967	0.26197
													-0.92845	-0.00115			Step Information: Run=150 (Step: 150/3000)						Step Information: Run=150 (Step: 150/3000)						0.09153	0.23149			0.1347	0.26119
													-0.9364	-0.00104			0	0	0	0			0	0	0	0			0.08894	0.23248			0.1375	0.26197
													-0.94389	-0.000936941			2e-05	0	0	0			2e-05	0	0	0			0.08505	0.23141			0.13453	0.26188
													-0.95189	-0.000840502			2.501e-05	0.3	0.23035	0.08317			2.501e-05	0.3	0.26166	0.13501			0.08357	0.23161			0.13824	0.26231
													-0.95368	-0.000820186			9.501e-05	0.2994	0.22989	0.08301			9.501e-05	0.2994	0.26113	0.13474			0.08683	0.23325			0.13258	0.26133
													-0.95555	-0.000815737			9.975e-05	0.015	0.01152	0.00416			9.975e-05	0.015	0.01308	0.00675			0.0917	0.23348			0.1403	0.26171
													-0.98756	-0.000842287			0.0001	0	0	3.0057e-11			0.0001	0	8.31964e-12	6.5219e-20			0.09127	0.23271			0.13805	0.26217
													-0.99986	-0.000852782			0.00012	0	0	0			0.00012	0	0	0			0.08823	0.23377			0.13769	0.2622
													-0.99222	-0.000846262			Step Information: Run=151 (Step: 151/3000)						Step Information: Run=151 (Step: 151/3000)						0.08668	0.2332			0.13515	0.26118
													-0.96478	-0.000822856			0	0	0	0			0	0	0	0			0.08611	0.23283			0.13342	0.26107
													-0.91808	-0.000783032			2e-05	0	0	0			2e-05	0	0	0			0.08364	0.23184			0.13978	0.2615
													-0.85307	-0.000727585			2.501e-05	0.3	0.2334	0.08888			2.501e-05	0.3	0.26138	0.13568			0.09053	0.23225			0.13442	0.26177
													-0.77104	-0.000657621			9.501e-05	0.2994	0.23293	0.08871			9.501e-05	0.2994	0.26086	0.13541			0.09325	0.23083			0.13973	0.2624
													-0.67363	-0.000574535			9.975e-05	0.015	0.01167	0.00444			9.975e-05	0.015	0.01307	0.00678			0.08794	0.23187			0.13178	0.2616
													-0.56277	-0.000479986			0.0001	0	0	3.12758e-11			0.0001	0	8.7085e-12	1.82774e-11			0.08358	0.232			0.13365	0.26146
													-0.44068	-0.000375859			0.00012	0	0	0			0.00012	0	0	0			0.09251	0.23138			0.13643	0.26134
													-0.31279	-0.00026678			Step Information: Run=152 (Step: 152/3000)						Step Information: Run=152 (Step: 152/3000)						0.08956	0.23113			0.13287	0.26166
													-0.17893	-0.000152611			0	0	0	0			0	0	0	0			0.09555	0.22997			0.13623	0.26208
													-0.0448	-3.82076e-05			2e-05	0	0	0			2e-05	0	0	0			0.0893	0.2336			0.13518	0.26103
													-2.44929e-16	-2.089e-19			2.501e-05	0.3	0.23247	0.0853			2.501e-05	0.3	0.26226	0.1376			0.09316	0.23233			0.14218	0.26183
																	9.501e-05	0.2994	0.23201	0.08513			9.501e-05	0.2994	0.26173	0.13732			0.08858	0.23269			0.136	0.2618
													0	0			9.975e-05	0.015	0.01162	0.00426			9.975e-05	0.015	0.01311	0.00688			0.0901	0.23227			0.1331	0.26134
													0.12318	9.77924e-05			0.0001	0	2.6164e-11	1.27303e-19			0.0001	0	8.28733e-12	0			0.09014	0.23204			0.13561	0.26095
													0.25875	0.000205414			0.00012	0	0	0			0.00012	0	0	0			0.08906	0.23143			0.13714	0.26074
													0.38938	0.000309117			Step Information: Run=153 (Step: 153/3000)						Step Information: Run=153 (Step: 153/3000)						0.08929	0.23112			0.13123	0.26132
													0.51528	0.000409591			0	0	0	0			0	0	0	0			0.0884	0.23249			0.13813	0.26214
													0.5393	0.000435389			2e-05	0	0	0			2e-05	0	0	0			0.09101	0.23051			0.13809	0.26073
													0.56029	0.000465574			2.501e-05	0.3	0.23257	0.093			2.501e-05	0.3	0.26257	0.13726			0.08679	0.23324			0.13477	0.26046
													0.57837	0.000499042			9.501e-05	0.2994	0.2321	0.09282			9.501e-05	0.2994	0.26205	0.13698			0.09475	0.23125			0.1369	0.26152
													0.59617	0.000541028			9.975e-05	0.015	0.01163	0.00465			9.975e-05	0.015	0.01313	0.00686			0.09063	0.23115			0.13685	0.26177
													0.61119	0.000585896			0.0001	0	0	3.20859e-11			0.0001	0	1.63796e-11	1.88984e-11			0.08653	0.23314			0.13736	0.26219
													0.62355	0.000631515			0.00012	0	0	0			0.00012	0	0	0			0.09117	0.2337			0.14028	0.26228
													0.63575	0.000686961			Step Information: Run=154 (Step: 154/3000)						Step Information: Run=154 (Step: 154/3000)						0.08679	0.23097			0.1371	0.26167
													0.6454	0.000740528			0	0	0	0			0	0	0	0			0.08447	0.23235			0.13212	0.26137
													0.65495	0.000804814			2e-05	0	0	0			2e-05	0	0	0			0.08664	0.23232			0.13598	0.26071
													0.66439	0.000883221			2.501e-05	0.3	0.23244	0.08765			2.501e-05	0.3	0.26203	0.13418			0.08673	0.23319			0.13113	0.26121
													0.67141	0.000954235			9.501e-05	0.2994	0.23198	0.08748			9.501e-05	0.2994	0.26151	0.13391			0.08689	0.23209			0.13543	0.26119
													0.67836	0.00104			9.975e-05	0.015	0.01162	0.00438			9.975e-05	0.015	0.0131	0.00671			0.08456	0.23239			0.13332	0.26157
													0.68526	0.00114			0.0001	0	2.61716e-11	-4.19682e-20			0.0001	0	1.65817e-11	-9.83213e-20			0.08662	0.23299			0.13763	0.26212
													0.68982	0.00122			0.00012	0	0	0			0.00012	0	0	0			0.0902	0.23093			0.13029	0.26123
													0.69436	0.00132			Step Information: Run=155 (Step: 155/3000)						Step Information: Run=155 (Step: 155/3000)						0.08706	0.23217			0.13687	0.26135
													0.69886	0.00143			0	0	0	0			0	0	0	0			0.09272	0.23442			0.13675	0.26257
													0.70334	0.00157			2e-05	0	0	0			2e-05	0	0	0			0.0864	0.23309			0.13544	0.26239
													0.70557	0.00164			2.501e-05	0.3	0.23141	0.09494			2.501e-05	0.3	0.26177	0.13995			0.09444	0.23156			0.14258	0.26111
													0.7078	0.00173			9.501e-05	0.2994	0.23095	0.09475			9.501e-05	0.2994	0.26125	0.13967			0.08559	0.23279			0.13612	0.26165
													0.71001	0.00183			9.975e-05	0.015	0.01157	0.00475			9.975e-05	0.015	0.01309	0.007			0.09519	0.23498			0.14021	0.26188
													0.71222	0.00193			0.0001	0	2.64524e-11	8.10552e-20			0.0001	0	2.41794e-19	1.89307e-11			0.09084	0.23222			0.1351	0.26195
													0.71442	0.00205			0.00012	0	0	0			0.00012	0	0	0			0.09147	0.2305			0.13667	0.2621
													0.71662	0.00219			Step Information: Run=156 (Step: 156/3000)						Step Information: Run=156 (Step: 156/3000)						0.09256	0.23405			0.13265	0.2612
													0.71881	0.00235			0	0	0	0			0	0	0	0			0.0865	0.2326			0.13619	0.26167
													0.72099	0.00254			2e-05	0	0	0			2e-05	0	0	0			0.08659	0.23074			0.1412	0.26162
													0.72316	0.00275			2.501e-05	0.3	0.23202	0.08325			2.501e-05	0.3	0.26267	0.1357			0.08506	0.23199			0.14051	0.26087
													0.72533	0.003			9.501e-05	0.2994	0.23156	0.08308			9.501e-05	0.2994	0.26214	0.13543			0.0888	0.2308			0.13401	0.26193
													0.81417	0.003			9.975e-05	0.015	0.0116	0.00416			9.975e-05	0.015	0.01313	0.00678			0.0864	0.23155			0.13724	0.26242
													0.88786	0.003			0.0001	0	2.6287e-11	0			0.0001	0	8.25494e-12	1.80509e-11			0.0857	0.2322			0.13887	0.26137
													0.94383	0.003			0.00012	0	0	0			0.00012	0	0	0			0.08952	0.23008			0.14154	0.26162
													0.98097	0.003			Step Information: Run=157 (Step: 157/3000)						Step Information: Run=157 (Step: 157/3000)						0.0863	0.23277			0.13708	0.26224
													0.99854	0.003			0	0	0	0			0	0	0	0			0.09851	0.23137			0.1377	0.26224
													0.99619	0.003			2e-05	0	0	0			2e-05	0	0	0			0.09203	0.23047			0.13147	0.26145
													0.97396	0.003			2.501e-05	0.3	0.23428	0.08913			2.501e-05	0.3	0.26223	0.13843			0.08934	0.23205			0.13493	0.26122
													0.93229	0.003			9.501e-05	0.2994	0.23381	0.08895			9.501e-05	0.2994	0.26171	0.13816			0.08635	0.23236			0.13665	0.2621
													0.87202	0.003			9.975e-05	0.015	0.01171	0.00446			9.975e-05	0.015	0.01311	0.00692			0.08777	0.2336			0.13603	0.26175
													0.79436	0.003			0.0001	0	0	3.13248e-11			0.0001	0	8.18455e-12	0			0.08589	0.2321			0.14182	0.26241
													0.70084	0.003			0.00012	0	0	0			0.00012	0	0	0			0.09077	0.23363			0.136	0.26093
													0.59335	0.003			Step Information: Run=158 (Step: 158/3000)						Step Information: Run=158 (Step: 158/3000)						0.08613	0.23024			0.13923	0.26206
													0.49599	0.003			0	0	0	0			0	0	0	0			0.08555	0.23163			0.14019	0.26221
													0.37161	0.00225			2e-05	0	0	0			2e-05	0	0	0			0.08526	0.23133			0.13736	0.26126
													0.24014	0.00145			2.501e-05	0.3	0.23294	0.08548			2.501e-05	0.3	0.2618	0.13675			0.08841	0.23317			0.14074	0.26182
													0.10409	0.000629055			9.501e-05	0.2994	0.23248	0.08532			9.501e-05	0.2994	0.26127	0.13648			0.08928	0.23225			0.14088	0.26185
													0.000607006	3.66834e-06			9.975e-05	0.015	0.01165	0.00427			9.975e-05	0.015	0.01309	0.00684			0.08647	0.2317			0.13967	0.26106
													-0.01824	-0.00011024			0.0001	0	2.60327e-11	3.05637e-11			0.0001	0	1.66687e-11	1.71861e-11			0.09149	0.22947			0.13706	0.26178
													-0.14963	-0.000904237			0.00012	0	0	0			0.00012	0	0	0			0.08823	0.23169			0.1377	0.26195
													-0.28444	-0.00172			Step Information: Run=159 (Step: 159/3000)						Step Information: Run=159 (Step: 159/3000)						0.09331	0.23203			0.13751	0.26236
													-0.41382	-0.0025			0	0	0	0			0	0	0	0			0.09432	0.23292			0.13781	0.26162
													-0.53531	-0.00324			2e-05	0	0	0			2e-05	0	0	0			0.08299	0.23148			0.1437	0.26059
													-0.64899	-0.00392			2.501e-05	0.3	0.23288	0.09653			2.501e-05	0.3	0.26218	0.13475			0.08784	0.23236			0.138	0.26134
													-0.74971	-0.00453			9.501e-05	0.2994	0.23242	0.09634			9.501e-05	0.2994	0.26166	0.13448			0.08868	0.23213			0.1378	0.26179
													-0.83547	-0.00505			9.975e-05	0.015	0.01164	0.00483			9.975e-05	0.015	0.01311	0.00674			0.08933	0.23417			0.13623	0.26179
													-0.87601	-0.00528			0.0001	0	2.12242e-19	-8.04286e-20			0.0001	0	8.32754e-12	-1.63297e-19			0.08714	0.23175			0.13814	0.26196
													-0.88201	-0.00524			0.00012	0	0	0			0.00012	0	0	0			0.09052	0.23277			0.13513	0.26217
													-0.8893	-0.00509			Step Information: Run=160 (Step: 160/3000)						Step Information: Run=160 (Step: 160/3000)						0.08714	0.23299			0.13642	0.2621
													-0.89637	-0.00485			0	0	0	0			0	0	0	0			0.08712	0.23207			0.13763	0.2602
													-0.90723	-0.00436			2e-05	0	0	0			2e-05	0	0	0			0.08567	0.23105			0.13926	0.26101
													-0.92485	-0.00344			2.501e-05	0.3	0.23048	0.08967			2.501e-05	0.3	0.26195	0.13541			0.08267	0.23164			0.13717	0.26128
													-0.93411	-0.00297			9.501e-05	0.2994	0.23002	0.08949			9.501e-05	0.2994	0.26142	0.13514			0.08775	0.2316			0.14676	0.26126
													-0.94174	-0.00262			9.975e-05	0.015	0.01152	0.00448			9.975e-05	0.015	0.0131	0.00677			0.08758	0.23243			0.13803	0.262
													-0.9489	-0.00231			0.0001	0	2.67038e-11	0			0.0001	0	2.40678e-19	1.87615e-11			0.08884	0.23249			0.13217	0.26171
													-0.95561	-0.00205			0.00012	0	0	0			0.00012	0	0	0			0.08714	0.23263			0.13876	0.26114
													-0.96186	-0.00183			Step Information: Run=161 (Step: 161/3000)						Step Information: Run=161 (Step: 161/3000)						0.08691	0.23273			0.1362	0.26171
													-0.96764	-0.00164			0	0	0	0			0	0	0	0			0.09416	0.23577			0.14	0.26163
													-0.97296	-0.00148			2e-05	0	0	0			2e-05	0	0	0			0.08844	0.23385			0.13504	0.26141
													-0.97846	-0.00132			2.501e-05	0.3	0.23343	0.08677			2.501e-05	0.3	0.2624	0.13718			0.0868	0.23185			0.13654	0.2621
													-0.98333	-0.00119			9.501e-05	0.2994	0.23297	0.0866			9.501e-05	0.2994	0.26188	0.13691			0.08823	0.23247			0.14038	0.26112
													-0.98808	-0.00106			9.975e-05	0.015	0.01167	0.00434			9.975e-05	0.015	0.01312	0.00686			0.08565	0.23216			0.14022	0.26114
													-0.99204	-0.000957774			0.0001	0	2.58977e-11	3.08368e-11			0.0001	0	1.64433e-11	-6.436e-20			0.08591	0.232			0.1381	0.26142
													-0.9955	-0.000860512			0.00012	0	0	0			0.00012	0	0	0			0.09079	0.23161			0.13867	0.26197
													-0.99765	-0.000791394			Step Information: Run=162 (Step: 162/3000)						Step Information: Run=162 (Step: 162/3000)						0.0852	0.23264			0.13891	0.26112
													-0.99869	-0.000788784			0	0	0	0			0	0	0	0			0.10099	0.2327			0.13848	0.26237
													-0.99594	-0.00078661			2e-05	0	0	0			2e-05	0	0	0			0.08953	0.23216			0.13511	0.26202
													-0.97333	-0.000768748			2.501e-05	0.3	0.23365	0.09098			2.501e-05	0.3	0.26167	0.13321			0.08262	0.23161			0.13354	0.26157
													-0.93129	-0.000735548			9.501e-05	0.2994	0.23318	0.0908			9.501e-05	0.2994	0.26115	0.13294			0.09149	0.23196			0.1387	0.26168
													-0.87068	-0.000687672			9.975e-05	0.015	0.01168	0.00455			9.975e-05	0.015	0.01308	0.00666			0.08856	0.23241			0.13814	0.26104
													-0.79269	-0.000626075			0.0001	0	0	3.16947e-11			0.0001	0	8.41076e-12	-6.593e-20			0.08977	0.23328			0.13591	0.2624
													-0.69888	-0.000551986			0.00012	0	0	0			0.00012	0	0	0			0.08844	0.23372			0.14007	0.26135
													-0.59113	-0.000466883			Step Information: Run=163 (Step: 163/3000)						Step Information: Run=163 (Step: 163/3000)						0.08638	0.23247			0.13998	0.26058
													-0.47159	-0.000372465			0	0	0	0			0	0	0	0			0.08756	0.23099			0.13599	0.26128
													-0.34558	-0.000272945			2e-05	0	0	0			2e-05	0	0	0			0.08991	0.23247			0.14047	0.26136
													-0.21298	-0.000168218			2.501e-05	0.3	0.23304	0.09081			2.501e-05	0.3	0.26244	0.13648			0.08978	0.23248			0.13521	0.26222
													-0.07632	-6.02815e-05			9.501e-05	0.2994	0.23258	0.09063			9.501e-05	0.2994	0.26191	0.13621			0.08468	0.22974			0.13766	0.26224
													-2.44929e-16	-1.93449e-19			9.975e-05	0.015	0.01165	0.00454			9.975e-05	0.015	0.01312	0.00682			0.08694	0.23201			0.14177	0.26206
																	0.0001	0	2.60059e-11	-1.24031e-19			0.0001	0	8.34472e-12	1.8623e-11			0.08721	0.23146			0.13408	0.26175
													0	0			0.00012	0	0	0			0.00012	0	0	0			0.08717	0.23034			0.13626	0.26234
													0.12318	8.97834e-05			Step Information: Run=164 (Step: 164/3000)						Step Information: Run=164 (Step: 164/3000)						0.08625	0.23304			0.13748	0.26113
													0.25875	0.000188591			0	0	0	0			0	0	0	0			0.0944	0.23298			0.1367	0.26137
													0.38938	0.000283801			2e-05	0	0	0			2e-05	0	0	0			0.0863	0.23164			0.1304	0.26062
													0.49631	0.000362904			2.501e-05	0.3	0.23239	0.09002			2.501e-05	0.3	0.26205	0.13956			0.08582	0.23088			0.14026	0.26217
													0.52065	0.000387841			9.501e-05	0.2994	0.23193	0.08984			9.501e-05	0.2994	0.26153	0.13928			0.08868	0.23138			0.13569	0.262
													0.54194	0.000416296			9.975e-05	0.015	0.01162	0.0045			9.975e-05	0.015	0.0131	0.00698			0.09633	0.23253			0.13814	0.26221
													0.56029	0.00044737			0.0001	0	2.61851e-11	4.15013e-20			0.0001	0	0	1.88736e-11			0.08941	0.23185			0.13815	0.26215
													0.57837	0.000485921			0.00012	0	0	0			0.00012	0	0	0			0.08776	0.23214			0.13964	0.26217
													0.59364	0.000526759			Step Information: Run=165 (Step: 165/3000)						Step Information: Run=165 (Step: 165/3000)						0.0966	0.23165			0.13763	0.26154
													0.60621	0.000567994			0	0	0	0			0	0	0	0			0.08942	0.23024			0.13225	0.26183
													0.61863	0.000617797			2e-05	0	0	0			2e-05	0	0	0			0.08203	0.23138			0.1394	0.26198
													0.63089	0.000678936			2.501e-05	0.3	0.23199	0.08428			2.501e-05	0.3	0.26273	0.13548			0.09293	0.23439			0.13329	0.2609
													0.64059	0.000738725			9.501e-05	0.2994	0.23152	0.08411			9.501e-05	0.2994	0.26221	0.13521			0.08147	0.23052			0.13893	0.26271
													0.65019	0.000811499			9.975e-05	0.015	0.0116	0.00421			9.975e-05	0.015	0.01314	0.00677			0.08689	0.2316			0.13605	0.26183
													0.65732	0.000877295			0.0001	0	0	3.0302e-11			0.0001	0	1.6319e-11	3.71487e-11			0.08739	0.23334			0.13622	0.26172
													0.66439	0.000955734			0.00012	0	0	0			0.00012	0	0	0			0.08787	0.23108			0.13749	0.26194
													0.67141	0.00105			Step Information: Run=166 (Step: 166/3000)						Step Information: Run=166 (Step: 166/3000)						0.08969	0.23429			0.13371	0.26104
													0.67605	0.00113			0	0	0	0			0	0	0	0			0.08854	0.23096			0.13464	0.26155
													0.68067	0.00121			2e-05	0	0	0			2e-05	0	0	0			0.09329	0.2317			0.13765	0.26181
													0.68526	0.00132			2.501e-05	0.3	0.23034	0.09028			2.501e-05	0.3	0.26304	0.14083			0.09154	0.23493			0.13434	0.26112
													0.68982	0.00144			9.501e-05	0.2994	0.22987	0.0901			9.501e-05	0.2994	0.26252	0.14055			0.09075	0.23333			0.13639	0.26182
													0.69209	0.00151			9.975e-05	0.015	0.01152	0.00451			9.975e-05	0.015	0.01315	0.00704			0.08528	0.23267			0.13732	0.26273
													0.69436	0.00159			0.0001	0	2.20297e-19	3.15563e-11			0.0001	0	0	1.9733e-11			0.08904	0.23392			0.14156	0.26139
													0.69661	0.00168			0.00012	0	0	0			0.00012	0	0	0			0.08812	0.23373			0.13601	0.26152
													0.69886	0.00178			Step Information: Run=167 (Step: 167/3000)						Step Information: Run=167 (Step: 167/3000)						0.0846	0.23219			0.14252	0.26203
													0.70111	0.00189			0	0	0	0			0	0	0	0			0.08623	0.23303			0.13777	0.26143
													0.70334	0.00201			2e-05	0	0	0			2e-05	0	0	0			0.08682	0.22962			0.13853	0.26172
													0.70557	0.00216			2.501e-05	0.3	0.23262	0.08666			2.501e-05	0.3	0.26174	0.13304			0.08587	0.23289			0.13667	0.26217
													0.7078	0.00233			9.501e-05	0.2994	0.23215	0.08648			9.501e-05	0.2994	0.26122	0.13278			0.09817	0.23487			0.13495	0.26102
													0.71001	0.00252			9.975e-05	0.015	0.01163	0.00433			9.975e-05	0.015	0.01309	0.00665			0.09278	0.23325			0.13199	0.26138
													0.71442	0.003			0.0001	0	2.13082e-19	8.43314e-20			0.0001	0	8.21581e-12	6.59946e-20			0.0953	0.23265			0.13717	0.2619
													0.80553	0.003			0.00012	0	0	0			0.00012	0	0	0			0.08649	0.23218			0.13789	0.26164
													0.88099	0.003			Step Information: Run=168 (Step: 168/3000)						Step Information: Run=168 (Step: 168/3000)						0.09171	0.23431			0.13824	0.26212
													0.93886	0.003			0	0	0	0			0	0	0	0			0.08717	0.23192			0.13392	0.26218
													0.97801	0.003			2e-05	0	0	0			2e-05	0	0	0			0.08778	0.23277			0.1329	0.26169
													0.99764	0.003			2.501e-05	0.3	0.23077	0.08241			2.501e-05	0.3	0.26115	0.14013			0.09346	0.23147			0.13533	0.26185
													0.99736	0.003			9.501e-05	0.2994	0.23031	0.08225			9.501e-05	0.2994	0.26063	0.13985			0.08986	0.23138			0.14103	0.26181
													0.97719	0.003			9.975e-05	0.015	0.01154	0.00412			9.975e-05	0.015	0.01306	0.00701			0.09533	0.23601			0.14346	0.26094
													0.93752	0.003			0.0001	0	-2.18918e-19	2.98878e-11			0.0001	0	2.45694e-19	1.72816e-11			0.0883	0.23344			0.13408	0.26134
													0.87914	0.003			0.00012	0	0	0			0.00012	0	0	0			0.08921	0.23412			0.13782	0.26156
													0.80322	0.003			Step Information: Run=169 (Step: 169/3000)						Step Information: Run=169 (Step: 169/3000)						0.08714	0.23002			0.13366	0.26128
													0.71127	0.003			0	0	0	0			0	0	0	0			0.08734	0.23215			0.13921	0.26236
													0.60513	0.003			2e-05	0	0	0			2e-05	0	0	0			0.08721	0.2334			0.13972	0.2606
													0.48966	0.003			2.501e-05	0.3	0.23182	0.09316			2.501e-05	0.3	0.26151	0.13572			0.09579	0.23088			0.13477	0.261
													0.38814	0.00238			9.501e-05	0.2994	0.23136	0.09298			9.501e-05	0.2994	0.26099	0.13546			0.08255	0.22985			0.1382	0.26138
													0.25745	0.00158			9.975e-05	0.015	0.01159	0.00466			9.975e-05	0.015	0.01308	0.00679			0.0831	0.23178			0.13643	0.26192
													0.12184	0.000747583			0.0001	0	2.63409e-11	-8.17589e-20			0.0001	0	1.67748e-11	1.856e-11			0.08573	0.23284			0.13801	0.26181
													0.00277	1.6975e-05			0.00012	0	0	0			0.00012	0	0	0			0.08924	0.23127			0.1403	0.26151
													-0.000374935	-2.30044e-06			Step Information: Run=170 (Step: 170/3000)						Step Information: Run=170 (Step: 170/3000)						0.08438	0.2292			0.1377	0.26081
													-0.12259	-0.000752149			0	0	0	0			0	0	0	0			0.09224	0.23235			0.14498	0.26156
													-0.25817	-0.00158			2e-05	0	0	0			2e-05	0	0	0			0.0883	0.23128			0.13823	0.26166
													-0.38883	-0.00239			2.501e-05	0.3	0.23435	0.09091			2.501e-05	0.3	0.26143	0.13558			0.08906	0.23407			0.1372	0.26149
													-0.51207	-0.00314			9.501e-05	0.2994	0.23388	0.09073			9.501e-05	0.2994	0.26091	0.13531			0.0898	0.23214			0.13321	0.26128
													-0.62798	-0.00385			9.975e-05	0.015	0.01172	0.00455			9.975e-05	0.015	0.01307	0.00678			0.09176	0.23132			0.1311	0.26161
													-0.73137	-0.00449			0.0001	0	0	3.1682e-11			0.0001	0	1.68037e-11	6.49926e-20			0.08568	0.2318			0.13727	0.26194
													-0.82017	-0.00503			0.00012	0	0	0			0.00012	0	0	0			0.09251	0.2303			0.13931	0.26278
													-0.88099	-0.0054			Step Information: Run=171 (Step: 171/3000)						Step Information: Run=171 (Step: 171/3000)						0.08869	0.23394			0.13656	0.2611
													-0.88686	-0.00537			0	0	0	0			0	0	0	0			0.08817	0.23375			0.13838	0.2621
													-0.89401	-0.00523			2e-05	0	0	0			2e-05	0	0	0			0.08929	0.22939			0.1349	0.26164
													-0.90094	-0.005			2.501e-05	0.3	0.23278	0.08654			2.501e-05	0.3	0.26208	0.13962			0.08428	0.23037			0.13768	0.26159
													-0.91026	-0.00458			9.501e-05	0.2994	0.23232	0.08637			9.501e-05	0.2994	0.26156	0.13934			0.09171	0.23153			0.13436	0.26206
													-0.92991	-0.00351			9.975e-05	0.015	0.01164	0.00433			9.975e-05	0.015	0.0131	0.00698			0.0866	0.23317			0.13405	0.2611
													-0.93886	-0.00304			0.0001	0	2.60787e-11	-8.43762e-20			0.0001	0	8.39801e-12	3.73205e-11			0.08495	0.23244			0.13684	0.26275
													-0.94621	-0.00268			0.00012	0	0	0			0.00012	0	0	0			0.09154	0.23303			0.13699	0.26161
													-0.95309	-0.00236			Step Information: Run=172 (Step: 172/3000)						Step Information: Run=172 (Step: 172/3000)						0.0846	0.2324			0.13975	0.26244
													-0.95952	-0.0021			0	0	0	0			0	0	0	0			0.08676	0.23183			0.13802	0.26232
													-0.96548	-0.00187			2e-05	0	0	0			2e-05	0	0	0			0.0888	0.23219			0.13868	0.26086
													-0.97097	-0.00168			2.501e-05	0.3	0.23248	0.08429			2.501e-05	0.3	0.26321	0.13916			0.08839	0.23195			0.13393	0.26152
													-0.976	-0.00151			9.501e-05	0.2994	0.23202	0.08413			9.501e-05	0.2994	0.26268	0.13889			0.0923	0.23206			0.13468	0.26168
													-0.98116	-0.00136			9.975e-05	0.015	0.01162	0.00421			9.975e-05	0.015	0.01316	0.00696			0.0894	0.23233			0.14053	0.26282
													-0.98571	-0.00122			0.0001	0	2.61607e-11	3.03045e-11			0.0001	0	8.13591e-12	1.86973e-11			0.08806	0.23282			0.13562	0.2613
													-0.99008	-0.00109			0.00012	0	0	0			0.00012	0	0	0			0.08563	0.23116			0.13555	0.26141
													-0.99365	-0.000986483			Step Information: Run=173 (Step: 173/3000)						Step Information: Run=173 (Step: 173/3000)						0.08841	0.2322			0.13685	0.26223
													-0.9967	-0.000887122			0	0	0	0			0	0	0	0			0.08831	0.23263			0.13738	0.26178
													-0.99876	-0.000803945			2e-05	0	0	0			2e-05	0	0	0			0.09119	0.23277			0.13927	0.26178
													-0.99988	-0.000727309			2.501e-05	0.3	0.2332	0.09113			2.501e-05	0.3	0.26173	0.13645			0.08789	0.23316			0.13409	0.26215
													-0.99984	-0.000666078			9.501e-05	0.2994	0.23274	0.09094			9.501e-05	0.2994	0.26121	0.13618			0.0855	0.23275			0.13591	0.26189
													-0.98758	-0.000656983			9.975e-05	0.015	0.01166	0.00456			9.975e-05	0.015	0.01309	0.00682			0.08663	0.23318			0.13938	0.26147
													-0.9556	-0.000635704			0.0001	0	2.59613e-11	0			0.0001	0	8.41292e-12	0			0.09022	0.23067			0.13439	0.26188
													-0.90454	-0.00060174			0.00012	0	0	0			0.00012	0	0	0			0.09545	0.23363			0.13672	0.26209
													-0.83544	-0.00055577			Step Information: Run=174 (Step: 174/3000)						Step Information: Run=174 (Step: 174/3000)						0.08471	0.23053			0.13734	0.26157
													-0.74967	-0.000498712			0	0	0	0			0	0	0	0			0.09155	0.23299			0.13928	0.26133
													-0.64894	-0.000431702			2e-05	0	0	0			2e-05	0	0	0			0.08919	0.23111			0.13217	0.26162
													-0.53526	-0.000356079			2.501e-05	0.3	0.23187	0.08775			2.501e-05	0.3	0.26218	0.13614			0.08629	0.23231			0.13919	0.26259
													-0.4109	-0.000273351			9.501e-05	0.2994	0.23141	0.08757			9.501e-05	0.2994	0.26166	0.13587			0.08932	0.23007			0.13738	0.26213
													-0.28136	-0.000187176			9.975e-05	0.015	0.01159	0.00439			9.975e-05	0.015	0.01311	0.00681			0.08735	0.23259			0.13749	0.26177
													-0.14646	-9.74293e-05			0.0001	0	2.63288e-11	8.38989e-20			0.0001	0	8.34644e-12	1.85595e-11			0.08691	0.232			0.13793	0.26174
													-0.01504	-1.00039e-05			0.00012	0	0	0			0.00012	0	0	0			0.08887	0.234			0.14089	0.2619
													-2.44929e-16	-1.62938e-19			Step Information: Run=175 (Step: 175/3000)						Step Information: Run=175 (Step: 175/3000)						0.08292	0.23139			0.1456	0.26209
																	0	0	0	0			0	0	0	0			0.09148	0.2319			0.13969	0.26135
													0	0			2e-05	0	0	0			2e-05	0	0	0			0.08579	0.23071			0.13539	0.26166
													0.12318	7.61331e-05			2.501e-05	0.3	0.23322	0.09058			2.501e-05	0.3	0.26103	0.13098			0.08958	0.23418			0.13488	0.26202
													0.25875	0.000159918			9.501e-05	0.2994	0.23276	0.0904			9.501e-05	0.2994	0.26051	0.13072			0.09208	0.2333			0.13237	0.26119
													0.38938	0.000240653			9.975e-05	0.015	0.01166	0.00453			9.975e-05	0.015	0.01305	0.00655			0.08858	0.2312			0.13448	0.26229
													0.51528	0.000318462			0.0001	0	2.5956e-11	-1.65563e-19			0.0001	0	8.31517e-12	1.88612e-11			0.08406	0.23058			0.13673	0.26093
													0.54194	0.000337538			0.00012	0	0	0			0.00012	0	0	0			0.08718	0.23203			0.13106	0.26128
													0.56807	0.000362603			Step Information: Run=176 (Step: 176/3000)						Step Information: Run=176 (Step: 176/3000)						0.09137	0.23253			0.14422	0.26143
													0.59111	0.000391592			0	0	0	0			0	0	0	0			0.083	0.23085			0.13626	0.26206
													0.61119	0.000424009			2e-05	0	0	0			2e-05	0	0	0			0.0957	0.23206			0.13571	0.26197
													0.62845	0.000459102			2.501e-05	0.3	0.23341	0.0874			2.501e-05	0.3	0.26168	0.13605			0.08678	0.23324			0.13874	0.26248
													0.6454	0.000502535			9.501e-05	0.2994	0.23295	0.08722			9.501e-05	0.2994	0.26116	0.13578			0.09132	0.23201			0.13509	0.26171
													0.65969	0.000548623			9.975e-05	0.015	0.01167	0.00437			9.975e-05	0.015	0.01308	0.0068			0.08924	0.23272			0.13149	0.26117
													0.67141	0.000595366			0.0001	0	2.59037e-11	8.40389e-20			0.0001	0	-2.4234e-19	3.71759e-11			0.08801	0.23268			0.13258	0.26041
													0.68297	0.000652189			0.00012	0	0	0			0.00012	0	0	0			0.09258	0.23325			0.13687	0.26092
													0.69209	0.000707204			Step Information: Run=177 (Step: 177/3000)						Step Information: Run=177 (Step: 177/3000)						0.08656	0.23288			0.13872	0.26189
													0.70111	0.000773473			0	0	0	0			0	0	0	0			0.09775	0.23303			0.13303	0.2616
													0.7078	0.000832756			2e-05	0	0	0			2e-05	0	0	0			0.0926	0.23122			0.13856	0.2607
													0.71442	0.000902675			2.501e-05	0.3	0.23107	0.08847			2.501e-05	0.3	0.26259	0.13885			0.08995	0.23345			0.1305	0.26113
													0.72099	0.00098633			9.501e-05	0.2994	0.23062	0.08829			9.501e-05	0.2994	0.26206	0.13858			0.09695	0.23122			0.1355	0.26201
													0.72748	0.00109			9.975e-05	0.015	0.01155	0.00442			9.975e-05	0.015	0.01313	0.00694			0.08986	0.23379			0.13899	0.26223
[truncated: 22,587 more rows]

[truncated: 8 more sheets: Supplementary Figure S7, Supplementary Figure S9, Supplementary Figure S10, Supplementary Figure S11, Supplementary Figure S12 , Supplementary Figure S13, Supplementary Figure S14, Supplementary Figure S16 ]
